# Supplementary material for: Chlorido[1-(2-eth­oxy­phen­yl)3-(4-nitro­phen­yl)triazenido]mercury(II)
Source: Acta Crystallogr Sect E Struct Rep Online. 2010 Jul 21;66(Pt 8):m975. doi: 10.1107/S1600536810027819 (PMC3007569; doi:10.1107/S1600536810027819)
Supplement: Supplementary file 1 [file e-66-0m975-sup1.cif]

##############################################################################
###                                                                        ###
###        Electronic paper (Acta Crystallographica Section E)             ###
###                                                                        ###
##############################################################################
#                                                                            #
# This CIF contains the data in a paper accepted for publication in Acta     #
# Crystallographica Section E. It conforms to the requirements of Notes      #
# for Authors for Section E, and has been peer reviewed under the auspices   #
# of the IUCr Commission on Journals.                                        #
#                                                                            #
# Full details of the Crystallographic Information File format               #
# are given in the paper "The Crystallographic Information File (CIF):       #
# a New Standard Archive File for Crystallography" by S. R. Hall, F. H.      #
# Allen and I. D. Brown [Acta Cryst. (1991), A47, 655-685].                  #
#                                                                            #
# The current version of the core CIF dictionary is obtainable from          #
# ftp://ftp.iucr.org/pub/cif_core.dic. The current version number is 2.4.    #
#                                                                            #
# Software is freely available for graphical display of the structure(s) in  #
# this CIF.  For information consult the CIF home page http://www.iucr.org/  #
# cif/home.html                                                              #
#                                                                            #
# This file may be used for bona fide research purposes within the           #
# scientific community so long as proper attribution is given to the journal # 
# article from which it was obtained.                                        #
#                                                                            #
##############################################################################
                                             
data_I
_audit_creation_method     SHELXL-97
_chemical_name_systematic
;
Chlorido[1-(2-ethoxyphenyl)3-(4-nitrophenyl)triazenido]mercury(II)
;
_chemical_name_common     ?
_chemical_formula_moiety     'C14 H13 Cl Hg N4 O3'
_chemical_formula_sum     'C14 H13 Cl Hg N4 O3'
_chemical_formula_iupac     '[Hg (C14 H13 N4 O3) Cl]'
_chemical_formula_weight     521.32
_chemical_melting_point     ?
_symmetry_cell_setting     monoclinic
_symmetry_space_group_name_H-M     'C c'
_symmetry_space_group_name_Hall     'C -2yc'
loop_
    _symmetry_equiv_pos_as_xyz
    'x, y, z'
    'x, -y, z+1/2'
    'x+1/2, y+1/2, z'
    'x+1/2, -y+1/2, z+1/2'
_cell_length_a     13.4829(5)
_cell_length_b     15.5746(6)
_cell_length_c     7.7545(3)
_cell_angle_alpha     90.00
_cell_angle_beta     107.6355(6)
_cell_angle_gamma     90.00
_cell_volume     1551.84(10)
_cell_formula_units_Z     4
_cell_measurement_reflns_used     5899
_cell_measurement_theta_min     2.62
_cell_measurement_theta_max     32.62
_cell_measurement_temperature     120(2)
_exptl_crystal_description     'needle'
_exptl_crystal_colour     red
_exptl_crystal_size_max     0.441
_exptl_crystal_size_mid     0.104
_exptl_crystal_size_min     0.078
_exptl_crystal_density_diffrn     2.231
_exptl_crystal_density_meas     ?
_exptl_crystal_density_method     'not measured'
_exptl_crystal_F_000     984
_exptl_absorpt_coefficient_mu     10.110
_exptl_absorpt_correction_type     multi-scan
_exptl_absorpt_process_details     '(SADABS; Bruker, 2001)'
_exptl_absorpt_correction_T_min     0.1423
_exptl_absorpt_correction_T_max     0.6184
_exptl_special_details
;
;
_diffrn_ambient_temperature     120(2)
_diffrn_radiation_type     MoK\a
_diffrn_radiation_wavelength     0.71073
_diffrn_radiation_source     'fine-focus sealed tube'
_diffrn_radiation_monochromator     graphite
_diffrn_measurement_device_type     'Bruker APEXII CCD'
_diffrn_measurement_method     '\f and \w scans'
_diffrn_detector_area_resol_mean     ?
_diffrn_reflns_number     11603
_diffrn_reflns_av_R_equivalents     0.0314
_diffrn_reflns_av_sigmaI/netI     0.0599
_diffrn_reflns_theta_min     2.05
_diffrn_reflns_theta_max     32.75
_diffrn_reflns_theta_full     32.75
_diffrn_measured_fraction_theta_max     0.998
_diffrn_measured_fraction_theta_full     0.998
_diffrn_reflns_limit_h_min     -20
_diffrn_reflns_limit_h_max     20
_diffrn_reflns_limit_k_min     -23
_diffrn_reflns_limit_k_max     23
_diffrn_reflns_limit_l_min     -11
_diffrn_reflns_limit_l_max     11
_refine_special_details
;
Refinement of <i>F</i>^2^ against ALL reflections. The weighted <i>R</i>-factor
<i>wR</i> and goodness of fit <i>S</i> are based on <i>F</i>^2^, conventional
<i>R</i>-factors <i>R</i> are based on <i>F</i>, with <i>F</i> set to zero for
negative <i>F</i>^2^. The threshold expression of <i>F</i>^2^ >
\s(<i>F</i>^2^) is used only for calculating <i>R</i>-factors(gt) <i>etc</i>.
and is not relevant to the choice of reflections for refinement.
<i>R</i>-factors based on <i>F</i>^2^ are statistically about twice as large
as those based on <i>F</i>, and <i>R</i>- factors based on ALL data will be
even larger.
;
_reflns_number_total     5612
_reflns_number_gt     5130
_reflns_threshold_expression     I>2\s(I)
_refine_ls_structure_factor_coef     Fsqd
_refine_ls_matrix_type     full
_refine_ls_R_factor_all     0.0263
_refine_ls_R_factor_gt     0.0220
_refine_ls_wR_factor_gt     0.0448
_refine_ls_wR_factor_ref     0.0467
_refine_ls_goodness_of_fit_ref     0.755
_refine_ls_restrained_S_all     0.755
_refine_ls_number_reflns     5612
_refine_ls_number_parameters     209
_refine_ls_number_restraints     2
_refine_ls_hydrogen_treatment     constr
_refine_ls_weighting_scheme     calc
_refine_ls_weighting_details
                              'calc w=1/[\s^2^(Fo^2^)] where P=(Fo^2^+2Fc^2^)/3'
_atom_sites_solution_hydrogens     geom
_atom_sites_solution_primary     direct
_atom_sites_solution_secondary     difmap
_refine_ls_shift/su_max     0.002
_refine_ls_shift/su_mean     0.000
_refine_diff_density_max     0.866
_refine_diff_density_min     -0.728
_refine_ls_extinction_method     none
_refine_ls_extinction_coef     ?
_refine_ls_abs_structure_details     'Flack (1983), 2739 Friedel pairs'
_refine_ls_abs_structure_Flack     0.003(5)
loop_
    _atom_type_symbol
    _atom_type_description
    _atom_type_scat_dispersion_real
    _atom_type_scat_dispersion_imag
    _atom_type_scat_source
    'C' 'C' 0.0033 0.0016
                         'International Tables Vol C Tables 4.2.6.8 and 6.1.1.4'
    'H' 'H' 0.0000 0.0000
                         'International Tables Vol C Tables 4.2.6.8 and 6.1.1.4'
    'N' 'N' 0.0061 0.0033
                         'International Tables Vol C Tables 4.2.6.8 and 6.1.1.4'
    'O' 'O' 0.0106 0.0060
                         'International Tables Vol C Tables 4.2.6.8 and 6.1.1.4'
    'Cl' 'Cl' 0.1484 0.1585
                         'International Tables Vol C Tables 4.2.6.8 and 6.1.1.4'
    'Hg' 'Hg' -2.3894 9.2266
                         'International Tables Vol C Tables 4.2.6.8 and 6.1.1.4'
_computing_data_collection     'APEX2 (Bruker, 2005)'
_computing_cell_refinement     'SAINT-Plus (Bruker, 2001)'
_computing_data_reduction     'SAINT-Plus (Bruker, 2001)'
_computing_structure_solution     'SHELXS97 (Sheldrick, 2008)'
_computing_structure_refinement     'SHELXL97 (Sheldrick, 2008)'
_computing_molecular_graphics     'SHELXTL (Sheldrick, 2008)'
_computing_publication_material     'SHELXTL (Sheldrick, 2008)'
loop_
    _atom_site_type_symbol
    _atom_site_label
    _atom_site_fract_x
    _atom_site_fract_y
    _atom_site_fract_z
    _atom_site_U_iso_or_equiv
    _atom_site_adp_type
    _atom_site_calc_flag
    _atom_site_refinement_flags
    _atom_site_occupancy
    _atom_site_disorder_assembly
    _atom_site_disorder_group
    Hg Hg1 0.12017(2) 0.366861(6) 0.01531(2) 0.01598(3) Uani d . 1 . .
    Cl Cl1 0.09959(7) 0.22761(6) -0.07489(13) 0.02390(18) Uani d . 1 . .
    O O1 0.29846(19) 0.43726(16) 0.0064(3) 0.0186(5) Uani d . 1 . .
    O O2 -0.3935(2) 0.61872(18) 0.3415(5) 0.0284(6) Uani d . 1 . .
    O O3 -0.4252(2) 0.48304(18) 0.3448(4) 0.0251(6) Uani d . 1 . .
    N N1 0.1308(2) 0.49607(17) 0.0809(4) 0.0139(5) Uani d . 1 . .
    N N2 0.0536(2) 0.52465(18) 0.1369(4) 0.0143(5) Uani d . 1 . .
    N N3 -0.0072(2) 0.46291(18) 0.1493(4) 0.0135(5) Uani d . 1 . .
    N N4 -0.3717(2) 0.5440(2) 0.3237(4) 0.0178(6) Uani d . 1 . .
    C C1 0.1976(2) 0.5559(2) 0.0397(4) 0.0141(6) Uani d . 1 . .
    C C2 0.2875(3) 0.5247(2) 0.0013(4) 0.0158(6) Uani d . 1 . .
    C C3 0.3560(3) 0.5818(2) -0.0381(5) 0.0207(7) Uani d . 1 . .
    H H3 0.4169 0.5612 -0.0620 0.025 Uiso calc R 1 . .
    C C4 0.3359(3) 0.6695(3) -0.0427(5) 0.0240(8) Uani d . 1 . .
    H H4 0.3840 0.7086 -0.0675 0.029 Uiso calc R 1 . .
    C C5 0.2464(3) 0.7004(2) -0.0112(5) 0.0240(7) Uani d . 1 . .
    H H5 0.2326 0.7604 -0.0169 0.029 Uiso calc R 1 . .
    C C6 0.1767(3) 0.6436(2) 0.0287(5) 0.0177(6) Uani d . 1 . .
    H H6 0.1149 0.6646 0.0484 0.021 Uiso calc R 1 . .
    C C7 -0.0947(2) 0.4891(2) 0.1988(4) 0.0126(6) Uani d . 1 . .
    C C8 -0.1560(3) 0.4226(2) 0.2309(5) 0.0162(6) Uani d . 1 . .
    H H8 -0.1348 0.3647 0.2252 0.019 Uiso calc R 1 . .
    C C9 -0.2472(3) 0.4396(2) 0.2710(5) 0.0169(6) Uani d . 1 . .
    H H9 -0.2888 0.3943 0.2931 0.020 Uiso calc R 1 . .
    C C10 -0.2762(3) 0.5245(2) 0.2780(5) 0.0158(6) Uani d . 1 . .
    C C11 -0.2170(3) 0.5921(2) 0.2465(5) 0.0155(6) Uani d . 1 . .
    H H11 -0.2385 0.6498 0.2531 0.019 Uiso calc R 1 . .
    C C12 -0.1261(3) 0.5744(2) 0.2052(5) 0.0155(6) Uani d . 1 . .
    H H12 -0.0853 0.6200 0.1813 0.019 Uiso calc R 1 . .
    C C13 0.3904(3) 0.4016(3) -0.0273(5) 0.0206(7) Uani d . 1 . .
    H H13A 0.4541 0.4228 0.0641 0.025 Uiso calc R 1 . .
    H H13B 0.3930 0.4188 -0.1487 0.025 Uiso calc R 1 . .
    C C14 0.3835(3) 0.3054(2) -0.0161(6) 0.0251(8) Uani d . 1 . .
    H H14A 0.4450 0.2792 -0.0368 0.038 Uiso calc R 1 . .
    H H14B 0.3207 0.2851 -0.1083 0.038 Uiso calc R 1 . .
    H H14C 0.3802 0.2891 0.1042 0.038 Uiso calc R 1 . .
loop_
    _atom_site_aniso_label
    _atom_site_aniso_U_11
    _atom_site_aniso_U_22
    _atom_site_aniso_U_33
    _atom_site_aniso_U_12
    _atom_site_aniso_U_13
    _atom_site_aniso_U_23
    Hg1 0.01404(5) 0.01342(4) 0.02179(5) 0.00069(9) 0.00741(3) -0.00111(10)
    Cl1 0.0207(4) 0.0148(4) 0.0376(5) 0.0004(3) 0.0109(4) -0.0046(3)
    O1 0.0137(11) 0.0211(12) 0.0250(13) 0.0020(9) 0.0117(10) -0.0003(10)
    O2 0.0230(14) 0.0235(14) 0.0441(18) 0.0042(11) 0.0182(13) 0.0018(12)
    O3 0.0175(13) 0.0306(15) 0.0307(15) -0.0056(11) 0.0127(12) -0.0014(12)
    N1 0.0124(12) 0.0148(12) 0.0164(12) -0.0001(10) 0.0070(11) -0.0015(10)
    N2 0.0123(12) 0.0168(13) 0.0144(13) -0.0011(10) 0.0048(10) 0.0009(10)
    N3 0.0111(12) 0.0162(13) 0.0133(12) 0.0012(10) 0.0040(10) 0.0011(10)
    N4 0.0134(13) 0.0239(15) 0.0179(14) -0.0031(11) 0.0074(11) -0.0009(11)
    C1 0.0115(14) 0.0188(15) 0.0127(14) -0.0012(11) 0.0048(11) -0.0004(12)
    C2 0.0161(15) 0.0196(16) 0.0132(14) 0.0017(12) 0.0067(12) 0.0004(12)
    C3 0.0151(15) 0.0282(19) 0.0209(17) -0.0013(13) 0.0088(13) -0.0001(14)
    C4 0.0261(19) 0.0242(18) 0.0256(18) -0.0077(15) 0.0134(16) 0.0024(15)
    C5 0.0248(19) 0.0191(17) 0.0308(19) -0.0043(14) 0.0123(16) 0.0012(15)
    C6 0.0188(16) 0.0169(15) 0.0203(16) 0.0005(12) 0.0100(13) -0.0003(12)
    C7 0.0103(13) 0.0176(15) 0.0103(13) 0.0016(11) 0.0037(11) 0.0007(11)
    C8 0.0168(15) 0.0148(14) 0.0180(15) -0.0013(12) 0.0067(12) -0.0005(12)
    C9 0.0163(15) 0.0197(16) 0.0157(15) -0.0036(12) 0.0065(12) -0.0010(12)
    C10 0.0138(15) 0.0221(16) 0.0135(14) -0.0028(12) 0.0070(13) -0.0010(12)
    C11 0.0129(14) 0.0161(15) 0.0181(15) 0.0012(12) 0.0055(12) -0.0014(12)
    C12 0.0142(15) 0.0144(14) 0.0180(15) -0.0023(11) 0.0053(12) 0.0004(12)
    C13 0.0144(15) 0.0272(18) 0.0211(16) 0.0060(14) 0.0069(13) -0.0027(15)
    C14 0.0222(18) 0.0262(19) 0.0289(19) 0.0072(15) 0.0107(16) -0.0008(15)
_geom_special_details
;
All e.s.d.'s (except the e.s.d. in the dihedral angle between two l.s. planes)
are estimated using the full covariance matrix. The cell e.s.d.'s are taken
into account individually in the estimation of e.s.d.'s in distances, angles
and torsion angles; correlations between e.s.d.'s in cell parameters are only
used when they are defined by crystal symmetry. An approximate (isotropic)
treatment of cell e.s.d.'s is used for estimating e.s.d.'s involving l.s.
planes.
;
loop_
    _geom_bond_atom_site_label_1
    _geom_bond_atom_site_label_2
    _geom_bond_site_symmetry_2
    _geom_bond_distance
    _geom_bond_publ_flag
    Hg1 N1 . 2.070(3) ?
    Hg1 Cl1 . 2.2699(9) ?
    Hg1 O1 . 2.662(2) ?
    Hg1 N3 . 2.711(3) ?
    O1 C2 . 1.370(4) ?
    O1 C13 . 1.453(4) ?
    O2 N4 . 1.218(4) ?
    O3 N4 . 1.233(4) ?
    N1 N2 . 1.320(4) ?
    N1 C1 . 1.399(4) ?
    N2 N3 . 1.286(4) ?
    N3 C7 . 1.406(4) ?
    N4 C10 . 1.467(4) ?
    C1 C6 . 1.392(4) ?
    C1 C2 . 1.419(4) ?
    C2 C3 . 1.382(5) ?
    C3 C4 . 1.390(6) ?
    C3 H3 . 0.9500 ?
    C4 C5 . 1.389(6) ?
    C4 H4 . 0.9500 ?
    C5 C6 . 1.392(5) ?
    C5 H5 . 0.9500 ?
    C6 H6 . 0.9500 ?
    C7 C8 . 1.394(4) ?
    C7 C12 . 1.401(5) ?
    C8 C9 . 1.382(5) ?
    C8 H8 . 0.9500 ?
    C9 C10 . 1.385(5) ?
    C9 H9 . 0.9500 ?
    C10 C11 . 1.387(5) ?
    C11 C12 . 1.385(5) ?
    C11 H11 . 0.9500 ?
    C12 H12 . 0.9500 ?
    C13 C14 . 1.505(6) ?
    C13 H13A . 0.9900 ?
    C13 H13B . 0.9900 ?
    C14 H14A . 0.9800 ?
    C14 H14B . 0.9800 ?
    C14 H14C . 0.9800 ?
loop_
    _geom_angle_atom_site_label_1
    _geom_angle_atom_site_label_2
    _geom_angle_atom_site_label_3
    _geom_angle_site_symmetry_1
    _geom_angle_site_symmetry_3
    _geom_angle
    _geom_angle_publ_flag
    N1 Hg1 Cl1 . . 175.95(8) ?
    N1 Hg1 O1 . . 67.07(9) ?
    Cl1 Hg1 O1 . . 114.37(6) ?
    N1 Hg1 N3 . . 51.23(10) ?
    Cl1 Hg1 N3 . . 127.80(6) ?
    O1 Hg1 N3 . . 117.69(8) ?
    C2 O1 C13 . . 117.8(3) ?
    C2 O1 Hg1 . . 108.66(19) ?
    C13 O1 Hg1 . . 132.3(2) ?
    N2 N1 C1 . . 118.5(3) ?
    N2 N1 Hg1 . . 114.0(2) ?
    C1 N1 Hg1 . . 126.3(2) ?
    N3 N2 N1 . . 110.9(3) ?
    N2 N3 C7 . . 114.2(3) ?
    N2 N3 Hg1 . . 83.78(18) ?
    C7 N3 Hg1 . . 161.0(2) ?
    O2 N4 O3 . . 123.4(3) ?
    O2 N4 C10 . . 119.0(3) ?
    O3 N4 C10 . . 117.6(3) ?
    C6 C1 N1 . . 122.4(3) ?
    C6 C1 C2 . . 119.5(3) ?
    N1 C1 C2 . . 118.1(3) ?
    O1 C2 C3 . . 124.9(3) ?
    O1 C2 C1 . . 115.2(3) ?
    C3 C2 C1 . . 119.8(3) ?
    C2 C3 C4 . . 120.0(3) ?
    C2 C3 H3 . . 120.0 ?
    C4 C3 H3 . . 120.0 ?
    C5 C4 C3 . . 120.7(3) ?
    C5 C4 H4 . . 119.7 ?
    C3 C4 H4 . . 119.7 ?
    C4 C5 C6 . . 119.9(4) ?
    C4 C5 H5 . . 120.0 ?
    C6 C5 H5 . . 120.0 ?
    C1 C6 C5 . . 120.0(3) ?
    C1 C6 H6 . . 120.0 ?
    C5 C6 H6 . . 120.0 ?
    C8 C7 C12 . . 119.8(3) ?
    C8 C7 N3 . . 115.2(3) ?
    C12 C7 N3 . . 124.9(3) ?
    C9 C8 C7 . . 120.9(3) ?
    C9 C8 H8 . . 119.5 ?
    C7 C8 H8 . . 119.5 ?
    C8 C9 C10 . . 118.3(3) ?
    C8 C9 H9 . . 120.9 ?
    C10 C9 H9 . . 120.9 ?
    C9 C10 C11 . . 122.2(3) ?
    C9 C10 N4 . . 119.1(3) ?
    C11 C10 N4 . . 118.7(3) ?
    C12 C11 C10 . . 119.1(3) ?
    C12 C11 H11 . . 120.4 ?
    C10 C11 H11 . . 120.4 ?
    C11 C12 C7 . . 119.7(3) ?
    C11 C12 H12 . . 120.2 ?
    C7 C12 H12 . . 120.2 ?
    O1 C13 C14 . . 107.4(3) ?
    O1 C13 H13A . . 110.2 ?
    C14 C13 H13A . . 110.2 ?
    O1 C13 H13B . . 110.2 ?
    C14 C13 H13B . . 110.2 ?
    H13A C13 H13B . . 108.5 ?
    C13 C14 H14A . . 109.5 ?
    C13 C14 H14B . . 109.5 ?
    H14A C14 H14B . . 109.5 ?
    C13 C14 H14C . . 109.5 ?
    H14A C14 H14C . . 109.5 ?
    H14B C14 H14C . . 109.5 ?
loop_
    _geom_torsion_atom_site_label_1
    _geom_torsion_atom_site_label_2
    _geom_torsion_atom_site_label_3
    _geom_torsion_atom_site_label_4
    _geom_torsion_site_symmetry_1
    _geom_torsion_site_symmetry_2
    _geom_torsion_site_symmetry_3
    _geom_torsion_site_symmetry_4
    _geom_torsion
    _geom_torsion_publ_flag
    N1 Hg1 O1 C2 . . . . -16.5(2) ?
    Cl1 Hg1 O1 C2 . . . . 159.32(18) ?
    N3 Hg1 O1 C2 . . . . -24.7(2) ?
    N1 Hg1 O1 C13 . . . . 176.7(3) ?
    Cl1 Hg1 O1 C13 . . . . -7.4(3) ?
    N3 Hg1 O1 C13 . . . . 168.5(3) ?
    O1 Hg1 N1 N2 . . . . -173.2(2) ?
    N3 Hg1 N1 N2 . . . . -2.54(18) ?
    O1 Hg1 N1 C1 . . . . 19.7(2) ?
    N3 Hg1 N1 C1 . . . . -169.6(3) ?
    C1 N1 N2 N3 . . . . 172.7(3) ?
    Hg1 N1 N2 N3 . . . . 4.5(3) ?
    N1 N2 N3 C7 . . . . -176.7(3) ?
    N1 N2 N3 Hg1 . . . . -3.1(2) ?
    N1 Hg1 N3 N2 . . . . 2.39(17) ?
    Cl1 Hg1 N3 N2 . . . . -172.60(15) ?
    O1 Hg1 N3 N2 . . . . 12.1(2) ?
    N1 Hg1 N3 C7 . . . . 164.2(7) ?
    Cl1 Hg1 N3 C7 . . . . -10.8(7) ?
    O1 Hg1 N3 C7 . . . . 173.8(6) ?
    N2 N1 C1 C6 . . . . -10.1(5) ?
    Hg1 N1 C1 C6 . . . . 156.5(3) ?
    N2 N1 C1 C2 . . . . 172.4(3) ?
    Hg1 N1 C1 C2 . . . . -21.0(4) ?
    C13 O1 C2 C3 . . . . 1.7(5) ?
    Hg1 O1 C2 C3 . . . . -167.2(3) ?
    C13 O1 C2 C1 . . . . -178.5(3) ?
    Hg1 O1 C2 C1 . . . . 12.6(3) ?
    C6 C1 C2 O1 . . . . -176.7(3) ?
    N1 C1 C2 O1 . . . . 0.9(4) ?
    C6 C1 C2 C3 . . . . 3.1(5) ?
    N1 C1 C2 C3 . . . . -179.3(3) ?
    O1 C2 C3 C4 . . . . 178.8(3) ?
    C1 C2 C3 C4 . . . . -1.0(5) ?
    C2 C3 C4 C5 . . . . -1.2(5) ?
    C3 C4 C5 C6 . . . . 1.2(6) ?
    N1 C1 C6 C5 . . . . 179.4(3) ?
    C2 C1 C6 C5 . . . . -3.1(5) ?
    C4 C5 C6 C1 . . . . 0.9(6) ?
    N2 N3 C7 C8 . . . . -173.8(3) ?
    N2 N3 C7 C12 . . . . 10.7(4) ?
    C12 C7 C8 C9 . . . . -0.7(5) ?
    N3 C7 C8 C9 . . . . -176.5(3) ?
    C7 C8 C9 C10 . . . . 0.1(5) ?
    C8 C9 C10 C11 . . . . 0.0(5) ?
    C8 C9 C10 N4 . . . . -178.9(3) ?
    O2 N4 C10 C9 . . . . 175.2(3) ?
    O3 N4 C10 C9 . . . . -3.7(5) ?
    O2 N4 C10 C11 . . . . -3.6(5) ?
    O3 N4 C10 C11 . . . . 177.4(3) ?
    C9 C10 C11 C12 . . . . 0.5(5) ?
    N4 C10 C11 C12 . . . . 179.3(3) ?
    C10 C11 C12 C7 . . . . -1.0(5) ?
    C8 C7 C12 C11 . . . . 1.1(5) ?
    N3 C7 C12 C11 . . . . 176.5(3) ?
    C2 O1 C13 C14 . . . . -179.4(3) ?
    Hg1 O1 C13 C14 . . . . -13.6(4) ?
loop_
    _geom_hbond_atom_site_label_D
    _geom_hbond_atom_site_label_H
    _geom_hbond_atom_site_label_A
    _geom_hbond_site_symmetry_A
    _geom_hbond_distance_DH
    _geom_hbond_distance_HA
    _geom_hbond_distance_DA
    _geom_hbond_angle_DHA
    _geom_hbond_publ_flag
    C3 H3 O3 2_664 0.95 2.54 3.489(5) 174 yes
    C5 H5 O2 4_564 0.95 2.55 3.390(5) 147 yes
    C9 H9 Cl1 4_455 0.95 2.80 3.738(4) 169 yes
    C13 H13A O3 1_655 0.99 2.47 3.431(5) 162 yes
    C13 H13B Cg2 2_564 0.99 2.81 3.570(4) 134 yes
data_global
_journal_date_recd_electronic     2010-06-06
_journal_date_accepted     2010-07-13
_journal_name_full     'Acta Crystallographica, Section E'
_journal_year     2010
_journal_volume     66
_journal_issue      8
_journal_page_first     m975
_journal_page_last     m975
_journal_paper_category     QM
_journal_coeditor_code     PV2293
_publ_contact_author_name     'Mohammad Reza Melardi'
_publ_contact_author_address
;
Department of Chemistry, Islamic Azad University, Karaj Branch, Karaj, Iran
;
_publ_contact_author_email     'm.melardi@kiau.ac.ir'
_publ_contact_author_fax     ?
_publ_contact_author_phone     ?
_publ_section_title
;
Chlorido[1-(2-ethoxyphenyl)3-(4-nitrophenyl)triazenido]mercury(II)
;
loop_
    _publ_author_name
    _publ_author_footnote
    _publ_author_address
    'Melardi, Mohammad Reza' .
;
Department of Chemistry, Islamic Azad University, Karaj Branch, Karaj, Iran
;
    'Roohi, Zeynab' .
;
Department of Chemistry, Islamic Azad University, Karaj Branch, Karaj, Iran
;
    'Heidari, Nazanin' .
;
Department of Chemistry, Islamic Azad University, Karaj Branch, Karaj, Iran
;
    'Rofouei, Mohammad Kazem' .
;
Faculty of Chemistry, Tarbiat Moallem University, Tehran, Iran
;
