# Supplementary material for: Chlorido[1-(2-eth­oxy­phen­yl)3-(4-nitro­phen­yl)triazenido]mercury(II)
Source: Acta Crystallogr Sect E Struct Rep Online. 2010 Jul 21;66(Pt 8):m975. doi: 10.1107/S1600536810027819 (PMC3007569; doi:10.1107/S1600536810027819)
Supplement: Supplementary file 2 [file e-66-0m975-Isup2.hkl]

# 
# h,k,l, Fc-squared, Fo-squared, sigma(Fo-squared) and status flag 
# 
data_I
_shelx_title ' No5A in Cc' 
_shelx_refln_list_code          4 
_shelx_F_calc_maximum      481.93 
_exptl_crystal_F_000       984.00 
_reflns_d_resolution_high  0.6568 
 
loop_ 
 _symmetry_equiv_pos_as_xyz 
 'x, y, z' 
 'x, -y, z+1/2' 
 'x+1/2, y+1/2, z' 
 'x+1/2, -y+1/2, z+1/2' 
 
_cell_length_a    13.4829 
_cell_length_b    15.5746 
_cell_length_c     7.7545 
_cell_angle_alpha  90.000 
_cell_angle_beta  107.635 
_cell_angle_gamma  90.000 
 
_shelx_F_squared_multiplier     1.000 
 
loop_ 
 _refln_index_h 
 _refln_index_k 
 _refln_index_l 
 _refln_F_squared_calc 
 _refln_F_squared_meas 
 _refln_F_squared_sigma 
 _refln_observed_status 
  -1   1 -11     2018.80     1653.61    314.28 o 
   1   1 -11     1817.04     1675.58    310.14 o 
   3   1 -11     2544.22     2515.16    401.40 o 
   5   1 -11     2322.19     1875.61    303.56 o 
   7   1 -11     1938.63     1756.46    304.20 o 
   9   1 -11     3596.06     3103.83    557.54 o 
  11   1 -11     2403.31     2223.71    486.00 o 
   0   2 -11     3179.83     2899.51    384.58 o 
   2   2 -11     3562.23     3250.80    392.44 o 
   4   2 -11     3232.35     3281.87    386.77 o 
   6   2 -11     5011.55     4262.15    511.96 o 
   8   2 -11     3883.70     3841.41    575.59 o 
  10   2 -11     5107.63     4923.56    672.78 o 
  12   2 -11     4742.97     4606.98    650.60 o 
   1   3 -11      746.32      890.45    262.31 o 
   3   3 -11      843.33      636.91    212.29 o 
   5   3 -11     1231.63     1251.95    262.83 o 
   7   3 -11      473.07      749.02    329.54 o 
   9   3 -11     2303.33     2368.17    488.40 o 
  11   3 -11     1484.41     1267.73    409.97 o 
   0   4 -11       81.60       29.07    175.59 o 
   2   4 -11      112.61      407.00    199.65 o 
   4   4 -11      149.37      -26.64    156.18 o 
   6   4 -11       60.86      309.00    236.67 o 
   8   4 -11      377.84      152.88    239.04 o 
  10   4 -11      276.65      152.35    258.26 o 
   1   5 -11     1790.36     1531.45    319.92 o 
   3   5 -11     2207.81     2434.66    353.09 o 
   5   5 -11     2808.35     2322.15    468.38 o 
   7   5 -11     4644.99     4366.24    610.78 o 
   9   5 -11     2833.19     2424.00    490.44 o 
   2   6 -11     2707.76     2504.39    381.74 o 
   4   6 -11     2573.35     2508.17    532.65 o 
   6   6 -11     3496.01     3386.01    577.34 o 
   8   6 -11     4251.19     4288.13    628.19 o 
  10   6 -11     3253.91     3243.74    550.53 o 
   3   7 -11      631.82      341.39    328.82 o 
   5   7 -11     1277.89     1096.73    402.74 o 
   7   7 -11     1362.64     1621.94    454.41 o 
   9   7 -11      776.26      789.84    344.26 o 
   4   8 -11     1644.47     1442.40    445.56 o 
   6   8 -11      413.05      423.62    303.64 o 
   8   8 -11      800.69     1259.33    425.44 o 
  -4   0 -10     5248.64     5371.88    709.03 o 
  -2   0 -10     5484.04     5310.35    666.16 o 
   0   0 -10     4976.04     5221.37    635.89 o 
   2   0 -10     5261.33     4930.22    651.09 o 
   4   0 -10     6276.84     6342.84    707.11 o 
   6   0 -10    10533.49    10206.93    942.61 o 
  14   0 -10     5724.72     6051.03    603.90 o 
  -5   1 -10     2238.38     2605.15    361.78 o 
  -3   1 -10      807.44      767.15    225.00 o 
  -1   1 -10     2467.45     2539.70    333.42 o 
   1   1 -10     2313.68     2164.24    316.94 o 
   3   1 -10     2369.67     2060.67    301.08 o 
   5   1 -10     3799.01     3435.53    363.43 o 
   7   1 -10     2624.43     2293.42    446.20 o 
   9   1 -10     1465.00     1108.77    338.87 o 
  13   1 -10     1849.52     1955.89    363.87 o 
  15   1 -10     1574.71     1625.65    256.08 o 
  -4   2 -10       33.83      215.72    196.38 o 
  -2   2 -10      128.09       67.36    156.45 o 
   0   2 -10      118.07      -23.57    151.98 o 
   2   2 -10      668.94      589.10    204.76 o 
   4   2 -10       98.91      -90.45    141.13 o 
   6   2 -10      323.30      155.41    211.95 o 
   8   2 -10      805.98      577.52    284.23 o 
  10   2 -10      141.50      357.25    241.63 o 
  12   2 -10      115.93       16.47    135.72 o 
  14   2 -10       14.61      -83.71    211.12 o 
  -3   3 -10     2448.50     1958.88    316.79 o 
  -1   3 -10     3074.41     3054.12    375.36 o 
   1   3 -10     2868.58     2870.45    346.73 o 
   3   3 -10     5554.93     5162.70    638.13 o 
   5   3 -10     3719.75     3141.65    509.63 o 
   7   3 -10     7202.08     6433.03    719.90 o 
   9   3 -10     4744.33     4753.01    600.58 o 
  11   3 -10     4106.57     4583.89    372.78 o 
  13   3 -10     4570.75     4471.28    531.64 o 
  15   3 -10     4910.52     5561.49    619.59 o 
  -4   4 -10     1765.68     1937.30    329.57 o 
  -2   4 -10     2927.30     3134.60    466.78 o 
   0   4 -10     3538.58     3804.97    427.42 o 
   2   4 -10     8047.03     7366.89    554.71 o 
   4   4 -10     5579.67     5309.07    620.86 o 
   6   4 -10     5624.36     5503.33    662.92 o 
   8   4 -10     7150.18     7359.87    777.81 o 
  10   4 -10     5965.19     6010.03    439.18 o 
  12   4 -10     4864.48     4692.19    516.17 o 
  14   4 -10     4697.47     5236.25    586.78 o 
  -3   5 -10      744.80      656.61    239.22 o 
  -1   5 -10     1467.45     1212.24    268.15 o 
   1   5 -10     1369.17     1877.40    304.98 o 
   3   5 -10     2149.73     1995.59    439.42 o 
   5   5 -10     1778.80     1526.70    371.05 o 
   7   5 -10     1984.72     1835.65    403.78 o 
   9   5 -10     1956.11     2087.50    266.87 o 
  11   5 -10     1253.21     1564.21    324.78 o 
  13   5 -10     1427.56     1779.73    377.10 o 
  -2   6 -10      347.17      226.85    199.07 o 
   0   6 -10      396.89      249.69    202.65 o 
   2   6 -10       77.10      178.44    268.57 o 
   4   6 -10      277.76      230.50    249.42 o 
   6   6 -10      480.34      653.12    268.86 o 
   8   6 -10      797.71      941.31    202.98 o 
  10   6 -10      530.59      353.69    208.19 o 
  12   6 -10      653.43      700.32    285.59 o 
  14   6 -10      464.70      467.22    262.72 o 
  -3   7 -10     3697.22     3601.98    417.20 o 
  -1   7 -10     2855.62     2787.71    368.09 o 
   1   7 -10     5013.45     4625.67    658.47 o 
   3   7 -10     4235.89     3421.96    576.57 o 
   5   7 -10     4938.46     4213.84    607.78 o 
   7   7 -10     3710.33     3982.88    361.75 o 
   9   7 -10     4728.24     4774.26    391.21 o 
  11   7 -10     4129.80     3608.37    489.37 o 
  13   7 -10     3035.91     3113.35    458.63 o 
  -2   8 -10     2717.79     2592.74    365.20 o 
   0   8 -10     3639.71     3260.53    582.80 o 
   2   8 -10     3466.59     3741.69    608.15 o 
   4   8 -10     2977.38     3029.34    532.38 o 
   6   8 -10     3153.12     3632.01    350.02 o 
   8   8 -10     4533.95     4630.42    391.69 o 
  10   8 -10     4230.74     3955.42    468.96 o 
  12   8 -10     2617.15     2821.24    435.24 o 
  -1   9 -10      597.98      618.33    323.30 o 
   1   9 -10      454.83      638.57    346.05 o 
   3   9 -10      286.03      284.08    298.81 o 
   5   9 -10      770.25      774.08    360.01 o 
   7   9 -10      496.95      619.08    192.85 o 
   9   9 -10     1155.47     1509.02    335.44 o 
  11   9 -10      875.83     1119.32    328.75 o 
   0  10 -10     1250.32      686.09    377.31 o 
   2  10 -10     1177.47     1031.49    405.10 o 
   4  10 -10     2961.71     1780.75    484.67 o 
   6  10 -10     1706.42     1709.95    266.42 o 
   8  10 -10     1333.85     1214.09    244.74 o 
  10  10 -10      989.99      560.71    281.90 o 
   1  11 -10     3223.45     2666.48    597.35 o 
   3  11 -10     3736.92     2431.78    557.78 o 
   5  11 -10     4575.41     4488.70    410.38 o 
   7  11 -10     4077.65     4204.62    395.70 o 
   9  11 -10     4528.28     4723.74    533.68 o 
   4  12 -10     3672.43     3661.50    397.11 o 
   6  12 -10     3235.91     3125.88    560.26 o 
  -7   1  -9     2150.09     2135.30    333.50 o 
  -5   1  -9     4155.26     3683.46    397.90 o 
  -3   1  -9     3036.01     2974.96    341.79 o 
  -1   1  -9     4911.71     4758.05    425.59 o 
   1   1  -9     4115.64     3670.46    367.79 o 
   3   1  -9     4617.76     4820.15    402.36 o 
   5   1  -9     4630.33     3703.03    537.69 o 
   7   1  -9     5197.05     5671.07    477.37 o 
   9   1  -9     4570.96     4776.37    332.08 o 
  11   1  -9     4573.02     4845.71    363.59 o 
  13   1  -9     3681.51     4192.69    333.47 o 
  15   1  -9     2864.17     3223.83    550.03 o 
  17   1  -9     2041.89     2205.24    302.66 o 
  -6   2  -9     3087.22     3337.73    385.82 o 
  -4   2  -9     5999.76     5569.56    466.54 o 
  -2   2  -9     5209.99     4916.61    461.12 o 
   0   2  -9     7262.85     7225.63    520.79 o 
   2   2  -9     6113.14     6200.56    459.77 o 
   4   2  -9     9267.09     8801.14    844.88 o 
   6   2  -9     8465.10     8023.08    771.05 o 
   8   2  -9     9753.29     9972.15    584.67 o 
  10   2  -9    12837.11    13553.43    629.30 o 
  12   2  -9     7483.29     8081.57    470.94 o 
  14   2  -9     7412.62     7726.83    484.01 o 
  16   2  -9     5732.34     6386.88    455.83 o 
  -7   3  -9      867.74      934.91    260.70 o 
  -5   3  -9     1640.84     1653.77    294.25 o 
  -3   3  -9     1732.95     1664.08    366.51 o 
  -1   3  -9     3087.19     2648.83    327.61 o 
   1   3  -9     2617.60     2369.79    285.69 o 
   3   3  -9     2647.00     2251.59    407.93 o 
   5   3  -9     4275.93     3935.21    525.67 o 
   7   3  -9     6630.57     6207.14    398.51 o 
   9   3  -9     3490.30     3356.03    292.91 o 
  11   3  -9     4229.77     4781.07    285.96 o 
  13   3  -9     4726.50     5465.62    379.95 o 
  15   3  -9     3149.72     3220.39    319.37 o 
  17   3  -9     1757.62     1575.93    271.35 o 
  -6   4  -9      442.41      431.99    219.07 o 
  -4   4  -9      153.11      -41.04    160.15 o 
  -2   4  -9      128.63      145.73    159.37 o 
   0   4  -9      310.41      437.70    171.02 o 
   2   4  -9      783.55      369.63    235.91 o 
   4   4  -9      496.98      292.80    203.24 o 
   6   4  -9      534.27      426.13    183.74 o 
   8   4  -9     1260.27     1131.98    190.30 o 
  10   4  -9      609.31      616.76    161.95 o 
  12   4  -9      659.00      915.60    179.83 o 
  14   4  -9     1252.46     1108.45    219.13 o 
  16   4  -9      429.77      599.30    205.20 o 
  -7   5  -9     2073.81     2182.23    535.92 o 
  -5   5  -9     3018.50     2882.25    365.20 o 
  -3   5  -9     3234.55     3248.69    373.32 o 
  -1   5  -9     4210.90     4687.63    421.70 o 
   1   5  -9     6277.64     5651.69    648.33 o 
   3   5  -9     6851.81     6270.76    697.32 o 
   5   5  -9     6351.62     5778.36    410.38 o 
   7   5  -9     5382.38     5565.51    654.42 o 
   9   5  -9    10093.69     9717.43    563.31 o 
  11   5  -9     7321.40     7560.40    472.19 o 
  13   5  -9     7127.23     7283.14    458.75 o 
  15   5  -9     5330.29     5300.12    404.49 o 
  -6   6  -9     4329.76     4600.85    453.93 o 
  -4   6  -9     3976.22     3655.17    557.53 o 
  -2   6  -9     5444.80     5552.94    466.24 o 
   0   6  -9     5533.59     4917.75    623.77 o 
   2   6  -9     6400.35     5946.22    688.17 o 
   4   6  -9     6906.38     6862.05    446.33 o 
   6   6  -9     6333.49     6159.65    405.17 o 
   8   6  -9     6268.94     6609.81    509.32 o 
  10   6  -9     5555.49     5766.39    522.43 o 
  12   6  -9     6589.77     6630.50    620.42 o 
  14   6  -9     6268.23     6539.14    620.27 o 
  16   6  -9     4775.51     4763.98    391.94 o 
  -5   7  -9      929.28     1063.85    272.24 o 
  -3   7  -9      747.63      572.52    278.03 o 
  -1   7  -9     1680.30     1370.27    401.84 o 
   1   7  -9     1962.25     1176.25    374.21 o 
   3   7  -9     1542.42     1643.55    224.14 o 
   5   7  -9     1338.75     1196.43    203.17 o 
   7   7  -9     1195.21     1291.06    226.31 o 
   9   7  -9     1213.61     1248.91    228.22 o 
  11   7  -9     1165.72     1041.73    283.06 o 
  13   7  -9     1160.27      939.77    289.53 o 
  15   7  -9      440.39      545.65    283.73 o 
  -6   8  -9      517.19      536.21    423.65 o 
  -4   8  -9      817.11      905.13    257.04 o 
  -2   8  -9     1182.83     1253.08    422.24 o 
   0   8  -9      955.86      722.57    319.40 o 
   2   8  -9      876.38      918.91    194.54 o 
   4   8  -9      508.32      460.55    191.01 o 
   6   8  -9     2245.85     2343.01    376.88 o 
   8   8  -9     1816.58     1745.31    241.66 o 
  10   8  -9      564.63      491.94    237.99 o 
  12   8  -9      421.97      130.12    194.36 o 
  14   8  -9      605.76      227.16    232.59 o 
  -5   9  -9     2524.72     2648.06    378.28 o 
  -3   9  -9     5627.56     5329.32    488.27 o 
  -1   9  -9     3051.90     2972.36    558.57 o 
   1   9  -9     4853.71     4637.75    432.23 o 
   3   9  -9     5727.77     5677.26    415.14 o 
   5   9  -9     8122.86     7915.72    489.18 o 
   7   9  -9     6529.27     6765.90    467.30 o 
   9   9  -9     6956.79     7107.26    614.27 o 
  11   9  -9     4802.85     5489.38    554.91 o 
  13   9  -9     5716.39     5379.01    577.83 o 
  -4  10  -9     1787.94     1565.75    323.90 o 
  -2  10  -9     3836.96     2834.10    608.62 o 
   0  10  -9     2699.73     2223.55    498.07 o 
   2  10  -9     5695.41     5726.42    478.58 o 
   4  10  -9     4291.75     4029.50    351.83 o 
   6  10  -9     7044.13     7157.98    489.75 o 
   8  10  -9     6707.50     6943.03    463.12 o 
  10  10  -9     4395.84     4867.58    526.80 o 
  12  10  -9     4337.04     4552.36    510.81 o 
  14  10  -9     4621.35     4690.67    559.31 o 
  -3  11  -9      222.43      277.19    401.96 o 
  -1  11  -9       11.05        6.96    293.51 o 
   1  11  -9      292.88      226.45    174.10 o 
   3  11  -9     1142.83      957.18    223.41 o 
   5  11  -9      848.90     1056.99    218.30 o 
   7  11  -9      361.72      427.52    176.24 o 
   9  11  -9      312.21      356.69    217.04 o 
  11  11  -9      145.54      323.98    241.10 o 
  13  11  -9      272.49      242.71    239.52 o 
  -2  12  -9      998.93     1172.64    512.04 o 
   0  12  -9     1850.57     1888.86    298.40 o 
   2  12  -9     1012.44     1051.74    391.77 o 
   4  12  -9     2298.11     2115.69    287.68 o 
   6  12  -9     1792.82     1743.56    277.08 o 
   8  12  -9     2771.49     3127.81    441.63 o 
  10  12  -9     2921.78     2780.88    418.44 o 
  12  12  -9     4892.74     4437.19    536.98 o 
  -1  13  -9     5788.93     5680.30    509.64 o 
   1  13  -9     3843.78     4022.26    452.11 o 
   3  13  -9     3671.03     3713.38    391.94 o 
   5  13  -9     4399.06     4527.15    488.64 o 
   7  13  -9     4867.63     5428.10    552.72 o 
   9  13  -9     4754.13     4512.49    541.28 o 
  11  13  -9     6391.35     6735.24    646.19 o 
   0  14  -9     2263.45     2217.65    390.52 o 
   2  14  -9     2162.53     2144.67    332.18 o 
   4  14  -9     1940.76     1992.54    312.99 o 
   6  14  -9     2166.30     1773.00    362.36 o 
   8  14  -9     1986.46     1877.84    379.31 o 
   3  15  -9       23.78       35.73    190.67 o 
   5  15  -9       78.28      156.14    209.72 o 
  -8   0  -8     4117.96     3928.52    587.81 o 
  -6   0  -8     6168.28     7432.71    747.61 o 
  -4   0  -8     1981.50     2309.07    405.32 o 
  -2   0  -8    11226.18    10556.42    975.91 o 
   0   0  -8    11142.52    10770.03    898.32 o 
   2   0  -8    12000.78    11317.70    980.63 o 
   6   0  -8    14133.26    14069.64    874.49 o 
   8   0  -8     6356.21     6944.01    495.84 o 
  10   0  -8     7084.18     7451.90    641.87 o 
  12   0  -8     8537.99     8999.43    701.77 o 
  14   0  -8     5998.90     6172.91    590.81 o 
  16   0  -8     8218.53     8659.98    759.89 o 
  18   0  -8     5516.39     6325.02    648.88 o 
  -9   1  -8     1361.74     1398.33    292.51 o 
  -7   1  -8     2240.26     2475.68    674.65 o 
  -5   1  -8     2417.12     2597.29    353.77 o 
  -3   1  -8     4888.54     4341.04    377.58 o 
  -1   1  -8     7278.40     6957.28    485.52 o 
   1   1  -8     5833.87     5439.50    421.70 o 
   3   1  -8     7026.21     7321.68    715.99 o 
   5   1  -8     6814.28     6884.92    508.57 o 
   7   1  -8     7908.64     8354.57    388.82 o 
   9   1  -8     1860.47     1908.10    200.17 o 
  11   1  -8     5233.64     5358.68    342.67 o 
  13   1  -8     3904.31     4176.01    321.03 o 
  15   1  -8     5953.83     5473.24    401.88 o 
  17   1  -8     4801.68     5182.06    647.13 o 
 -10   2  -8      165.52     -106.20    286.20 o 
  -8   2  -8      255.59      398.81    195.78 o 
  -6   2  -8      197.41      158.60    177.17 o 
  -4   2  -8     3194.22     2735.56    314.45 o 
  -2   2  -8      242.91      312.89    148.53 o 
   0   2  -8      115.73       17.73    121.76 o 
   2   2  -8      315.57      347.33    206.68 o 
   4   2  -8      421.32      425.99    150.80 o 
   6   2  -8      431.53      510.52     96.93 o 
   8   2  -8      429.86      572.85    126.06 o 
  10   2  -8      181.72      211.99    116.83 o 
  12   2  -8       10.99       26.24    116.08 o 
  14   2  -8      258.87      -36.95    120.45 o 
  16   2  -8      641.68      737.49    219.94 o 
  18   2  -8      314.27      296.81    183.97 o 
  -9   3  -8     3015.63     3020.53    601.98 o 
  -7   3  -8     2659.19     2597.00    335.32 o 
  -5   3  -8     4730.24     4643.18    409.07 o 
  -3   3  -8     4808.24     4956.39    415.30 o 
  -1   3  -8     6423.94     5977.20    485.10 o 
   1   3  -8     7731.57     6279.30    673.84 o 
   3   3  -8    13603.32    13714.37    622.41 o 
   5   3  -8     9012.07     9195.29    492.31 o 
   7   3  -8    12225.42    12523.91    498.70 o 
   9   3  -8    12657.85    12637.90    503.48 o 
  11   3  -8     8480.84     8989.16    496.93 o 
  13   3  -8     6945.81     6439.92    420.95 o 
  15   3  -8     4661.96     4735.86    377.76 o 
  17   3  -8     3153.99     3504.76    348.90 o 
  -8   4  -8     3267.06     3345.98    383.96 o 
  -6   4  -8     6097.90     6425.69    492.25 o 
  -4   4  -8     8285.12     8643.03    576.35 o 
  -2   4  -8     9746.74     9334.82    611.15 o 
   0   4  -8    10549.96    10326.82    887.20 o 
   2   4  -8    14251.30    14148.75    697.69 o 
   4   4  -8    17341.25    17225.88    791.12 o 
   6   4  -8    17435.12    17199.68    810.53 o 
   8   4  -8    16037.89    16232.96    594.30 o 
  10   4  -8    15592.33    15896.70    646.34 o 
  12   4  -8    11432.88    11990.36   1203.63 o 
  14   4  -8    11412.07    11347.52    605.39 o 
  16   4  -8     8520.62     8672.35    534.70 o 
  18   4  -8     8602.50     9269.87    582.84 o 
  -9   5  -8     1691.28     1937.71    559.35 o 
  -7   5  -8     1106.97     1121.13    252.33 o 
  -5   5  -8     2610.04     2554.38    320.54 o 
  -3   5  -8     2022.63     2004.36    283.66 o 
  -1   5  -8     1305.56     1154.00    329.84 o 
   1   5  -8     3728.87     3957.38    304.81 o 
   3   5  -8     4036.95     3850.80    290.40 o 
   5   5  -8     3616.20     3802.24    280.74 o 
   7   5  -8     1980.73     2330.92    231.62 o 
   9   5  -8     4645.53     4820.53    265.58 o 
  11   5  -8     2637.19     2634.62    207.16 o 
  13   5  -8     1624.04     1759.01    227.26 o 
  15   5  -8     1407.42     1881.08    252.55 o 
  17   5  -8      942.38      694.35    230.14 o 
  -8   6  -8      364.95      574.76    392.75 o 
  -6   6  -8       67.41      213.28    181.16 o 
  -4   6  -8      560.95      584.35    270.49 o 
  -2   6  -8     1038.86      955.64    317.82 o 
   0   6  -8      815.18      881.49    160.76 o 
   2   6  -8     1549.06     1464.75    194.63 o 
   4   6  -8     1511.63     1592.57    195.44 o 
   6   6  -8      943.67      961.64    370.60 o 
   8   6  -8     2172.21     2224.02    230.36 o 
  10   6  -8      783.28      793.00    129.24 o 
  12   6  -8     1854.57     2060.57    229.62 o 
  14   6  -8      647.14      511.73    172.24 o 
  16   6  -8      673.68      785.80    202.32 o 
  -7   7  -8     4108.15     3571.16    679.32 o 
  -5   7  -8     4155.26     4207.40    410.01 o 
  -3   7  -8     6092.76     6305.27    489.28 o 
  -1   7  -8     6901.29     7043.79    451.67 o 
   1   7  -8     7110.41     6972.86    439.89 o 
   3   7  -8     7503.03     7338.08    463.40 o 
   5   7  -8     5459.93     5327.98    491.11 o 
   7   7  -8     6701.02     6733.74    425.97 o 
   9   7  -8     5832.71     6503.15    400.56 o 
  11   7  -8     4574.52     4585.86    320.49 o 
  13   7  -8     5402.27     5410.58    381.96 o 
  15   7  -8     3700.82     3672.80    340.24 o 
  17   7  -8     5395.34     5729.95    434.51 o 
  -8   8  -8     3090.29     3065.90    549.41 o 
  -6   8  -8     2949.72     2913.73    371.92 o 
  -4   8  -8     6102.16     5632.92    632.41 o 
  -2   8  -8     5961.74     5938.08    419.10 o 
   0   8  -8     5978.40     5796.11    415.22 o 
   2   8  -8     8179.22     8129.62    481.19 o 
   4   8  -8     8848.12     8928.57    516.57 o 
   6   8  -8     7146.56     7187.87    429.46 o 
   8   8  -8     8013.38     7674.73    486.23 o 
  10   8  -8     7881.08     8355.45    634.61 o 
  12   8  -8     7667.89     7636.21    543.58 o 
  14   8  -8     4802.54     4980.50    364.92 o 
  16   8  -8     3821.96     4217.29    629.41 o 
  -7   9  -8      295.73     -143.72    377.75 o 
  -5   9  -8      597.40      557.30    216.91 o 
  -3   9  -8      907.90      799.96    349.04 o 
  -1   9  -8      872.08      926.45    346.02 o 
   1   9  -8      964.82     1125.37    196.51 o 
   3   9  -8     1193.81     1244.16    201.67 o 
   5   9  -8      429.45      659.05    162.71 o 
   7   9  -8     1587.08     1593.22    220.69 o 
   9   9  -8     1722.68     2045.73    324.21 o 
  11   9  -8      947.66      838.52    265.82 o 
  13   9  -8     1282.34     1289.28    218.01 o 
  15   9  -8      736.63      873.29    214.30 o 
  -6  10  -8     1090.08      861.13    455.75 o 
  -4  10  -8     1125.67      257.12    350.84 o 
  -2  10  -8     1153.10     1062.15    221.76 o 
   0  10  -8     3642.79     3614.02    647.34 o 
   2  10  -8     2600.81     2630.33    281.47 o 
   4  10  -8     2733.22     2574.38    273.46 o 
   6  10  -8     1728.20     1538.99    225.88 o 
   8  10  -8     2326.77     2419.16    268.72 o 
  10  10  -8     1311.58     1341.15    294.20 o 
  12  10  -8     1151.47      868.42    276.59 o 
  14  10  -8     1474.27     1553.29    242.08 o 
  -5  11  -8     4055.25     3473.65    719.87 o 
  -3  11  -8     5127.30     4856.15    425.37 o 
  -1  11  -8     8364.24     7885.20    794.80 o 
   1  11  -8    10814.43    10465.09    623.88 o 
   3  11  -8     9270.27     9476.38    568.90 o 
   5  11  -8    16281.65    16168.87   1047.95 o 
   7  11  -8    10473.42    10880.38    597.94 o 
   9  11  -8    10841.87    10722.61    794.49 o 
  11  11  -8     9035.38     7898.60    705.49 o 
  13  11  -8     8798.98     8878.37    720.71 o 
  15  11  -8     7086.16     6924.44    670.20 o 
  -6  12  -8     1293.03      726.84    518.45 o 
  -4  12  -8     3270.01     3417.43    480.12 o 
  -2  12  -8     2681.42     2891.32    579.99 o 
   0  12  -8     6272.16     6215.06    615.71 o 
   2  12  -8     3607.33     3794.17    345.57 o 
   4  12  -8     5216.99     5100.75    407.15 o 
   6  12  -8     4937.10     5057.84    394.98 o 
   8  12  -8     5238.67     5519.17    543.00 o 
  10  12  -8     4627.29     4344.33    480.59 o 
  12  12  -8     3396.37     3338.49    452.09 o 
  14  12  -8     5668.71     5918.72    615.63 o 
  -5  13  -8      284.62     -266.88    266.88 o 
  -3  13  -8       91.52      -36.92    165.33 o 
  -1  13  -8      694.79      642.97    219.76 o 
   1  13  -8      118.46      171.46    202.21 o 
   3  13  -8       86.20      259.80    159.96 o 
   5  13  -8      116.61      -12.10    177.37 o 
   7  13  -8      174.99      259.54    198.08 o 
   9  13  -8       58.62      163.96    197.17 o 
  11  13  -8       55.53      116.09    194.01 o 
  13  13  -8      253.76      158.52    224.25 o 
  -4  14  -8     1330.21     1159.72    343.45 o 
  -2  14  -8     1992.73     1475.23    719.07 o 
   0  14  -8     1526.08     1983.31    309.62 o 
   2  14  -8     2892.16     2942.13    449.06 o 
   4  14  -8     2566.45     2828.49    331.66 o 
   6  14  -8     2626.56     2567.56    384.28 o 
   8  14  -8     2414.96     2514.98    377.99 o 
  10  14  -8     1905.95     1598.95    351.58 o 
  12  14  -8     1642.47     1336.02    344.87 o 
  -3  15  -8     3485.60     2935.10    732.93 o 
  -1  15  -8     3398.65     4098.05    443.17 o 
   1  15  -8     4530.29     4730.60    453.33 o 
   3  15  -8     4538.78     4531.74    429.28 o 
   5  15  -8     5639.63     6032.12    482.23 o 
   7  15  -8     3802.81     3776.17    477.34 o 
   9  15  -8     3290.32     3536.39    473.43 o 
  11  15  -8     4745.26     4672.12    562.53 o 
   0  16  -8     1602.15     1918.19    327.99 o 
   2  16  -8     2814.40     3090.23    376.17 o 
   4  16  -8     2845.91     2777.17    362.73 o 
   6  16  -8     2729.03     2767.23    421.44 o 
   8  16  -8     3264.55     3687.19    473.53 o 
   3  17  -8       39.84       56.27    204.87 o 
   5  17  -8      179.97      -89.75    187.81 o 
  -9   1  -7     3781.97     3807.73    389.68 o 
  -7   1  -7     4332.98     4062.85    373.71 o 
  -5   1  -7     7049.07     6931.25    488.33 o 
  -3   1  -7     5750.17     5880.57    414.71 o 
  -1   1  -7     6348.52     6047.55    438.42 o 
   1   1  -7     6453.80     6229.27    354.06 o 
   3   1  -7     6639.88     6995.43    395.14 o 
   5   1  -7     7441.79     7370.09    366.03 o 
   7   1  -7     5655.98     5441.20    339.51 o 
   9   1  -7     9296.84     9784.47    510.18 o 
  11   1  -7     8775.04     8971.49    442.85 o 
  13   1  -7     5201.84     5552.07    360.67 o 
  15   1  -7     4853.16     4965.13    370.05 o 
  17   1  -7     4802.97     4948.41    393.33 o 
  19   1  -7     3608.18     3508.41    357.55 o 
 -10   2  -7     3620.38     3931.86    617.91 o 
  -8   2  -7     7945.11     7614.38    525.49 o 
  -6   2  -7     9419.52     9411.19    594.65 o 
  -4   2  -7    14554.95    14374.39    766.16 o 
  -2   2  -7    11958.73    11427.94    642.62 o 
   0   2  -7    18831.32    18488.27   1062.53 o 
   2   2  -7    16389.09    16194.03    730.16 o 
   4   2  -7    16045.69    16567.16    585.41 o 
   6   2  -7    23925.71    24205.77    986.67 o 
   8   2  -7    19911.36    19359.23    823.30 o 
  10   2  -7    21571.97    22154.73    960.75 o 
  12   2  -7    15547.16    15278.60    723.30 o 
  14   2  -7    14211.09    14160.39    707.82 o 
  16   2  -7     8109.90     8105.07    506.44 o 
  18   2  -7     6857.73     6819.88    473.00 o 
 -11   3  -7      904.31      370.24    349.33 o 
  -9   3  -7     1758.83     2122.10    457.46 o 
  -7   3  -7     3017.49     2692.59    313.22 o 
  -5   3  -7     4093.36     4163.06    356.36 o 
  -3   3  -7     6002.27     5868.12    735.36 o 
  -1   3  -7     6798.50     6688.87    371.36 o 
   1   3  -7     8254.45     8095.84    420.49 o 
   3   3  -7     5577.34     5862.78    346.45 o 
   5   3  -7    11151.68    10849.62    432.44 o 
   7   3  -7     7144.46     7355.67    374.85 o 
   9   3  -7    15524.00    14985.27    716.96 o 
  11   3  -7     5978.98     5830.04    357.54 o 
  13   3  -7     5145.81     5176.04    355.17 o 
  15   3  -7     2311.89     2221.69    268.16 o 
  17   3  -7     4793.02     4610.02    383.90 o 
  19   3  -7      849.26      708.66    215.01 o 
 -10   4  -7      313.37      554.23    353.88 o 
  -8   4  -7      159.77      119.22    158.91 o 
  -6   4  -7      205.13      302.34    158.11 o 
  -4   4  -7      858.13      845.65    190.32 o 
  -2   4  -7      612.56      666.43    129.61 o 
   0   4  -7      947.66      898.32    139.01 o 
   2   4  -7     2611.57     2683.75    216.18 o 
   4   4  -7     3099.28     3120.30    238.48 o 
   6   4  -7     1033.39     1098.36    115.34 o 
   8   4  -7     1529.85     1786.14    150.60 o 
  10   4  -7     2064.49     2108.58    170.62 o 
  12   4  -7      666.27      643.11    158.25 o 
  14   4  -7     1015.39     1231.58    207.23 o 
  16   4  -7      455.11      530.00    170.61 o 
  18   4  -7      904.47     1001.99    229.15 o 
 -11   5  -7     2908.86     3141.09    672.36 o 
  -9   5  -7     4779.51     4015.23    679.37 o 
  -7   5  -7     5384.45     5550.44    433.02 o 
  -5   5  -7     7434.50     7431.60    567.47 o 
  -3   5  -7     9143.03     9473.91    424.02 o 
  -1   5  -7    11005.90    11083.99    554.74 o 
   1   5  -7    11876.04    11234.27    567.35 o 
   3   5  -7    16625.48    16632.61    767.50 o 
   5   5  -7    15189.53    14518.03    714.88 o 
   7   5  -7    14412.52    15073.50    561.82 o 
   9   5  -7     8308.04     8698.03    370.29 o 
  11   5  -7    12401.48    11911.58    769.34 o 
  13   5  -7    11095.12    11191.26    587.63 o 
  15   5  -7     9868.58     9711.08    554.05 o 
  17   5  -7     3609.50     4146.69    663.50 o 
 -10   6  -7     4612.20     4659.53    763.13 o 
  -8   6  -7     4684.12     4523.36    715.62 o 
  -6   6  -7     5729.58     6113.73    516.09 o 
  -4   6  -7     7966.32     8157.38    405.64 o 
  -2   6  -7    10651.92    10118.73    570.68 o 
   0   6  -7    12047.28    12181.37    627.79 o 
   2   6  -7    15222.97    15198.89    716.75 o 
   4   6  -7    14614.24    13891.45    686.04 o 
   6   6  -7    15681.12    15847.02    593.37 o 
   8   6  -7    12563.58    13041.00    514.21 o 
  10   6  -7    12882.21    13457.01    512.70 o 
  12   6  -7    11663.50    11553.32    581.74 o 
  14   6  -7    11339.50    11896.10    622.32 o 
  16   6  -7     8311.34     8403.07    510.71 o 
  18   6  -7     8661.53     8734.45    556.33 o 
  -9   7  -7     1279.53     1325.84    492.42 o 
  -7   7  -7     1196.00      902.47    225.66 o 
  -5   7  -7     1051.25     1227.04    234.31 o 
  -3   7  -7     1711.61     1555.17    472.88 o 
  -1   7  -7     1602.46     1551.45    197.60 o 
   1   7  -7     1270.69     1222.64    214.67 o 
   3   7  -7     2152.00     2168.57    218.19 o 
   5   7  -7     2682.88     3032.20    241.39 o 
   7   7  -7      593.47      520.71    100.53 o 
   9   7  -7      655.28      721.73    112.16 o 
  11   7  -7     1009.45     1020.29    165.23 o 
  13   7  -7     2419.35     2615.59    251.88 o 
  15   7  -7     1314.31     1079.18    211.29 o 
  17   7  -7     1527.95     1308.95    243.51 o 
 -10   8  -7     1064.44     1336.37    340.16 o 
  -8   8  -7     1381.51      992.43    265.46 o 
  -6   8  -7     1827.34     1828.14    285.09 o 
  -4   8  -7     1421.39     1497.75    223.22 o 
  -2   8  -7     1338.11     1481.01    254.91 o 
   0   8  -7      689.44      706.24    181.97 o 
   2   8  -7      404.80      471.87    131.69 o 
   4   8  -7      696.90      742.28    175.56 o 
   6   8  -7      997.64     1179.89    173.26 o 
   8   8  -7     1826.47     1836.23    159.61 o 
  10   8  -7     1523.42     1572.40    186.05 o 
  12   8  -7     1006.81      910.23    172.53 o 
  14   8  -7     1390.94     1643.82    226.47 o 
  16   8  -7     1666.91     1728.57    250.81 o 
  -9   9  -7     4408.47     4469.85    514.14 o 
  -7   9  -7     5607.25     5892.91    497.63 o 
  -5   9  -7     6077.79     6615.97    389.15 o 
  -3   9  -7     8568.39     8491.48    540.31 o 
  -1   9  -7    10332.42    10493.94    572.93 o 
   1   9  -7     9323.17     9414.13    592.25 o 
   3   9  -7    10139.94     9338.52    531.28 o 
   5   9  -7     7490.04     6899.31    491.52 o 
   7   9  -7    17627.10    16311.70    811.23 o 
   9   9  -7    12714.73    12577.19    866.16 o 
  11   9  -7     8885.48     9252.75    506.99 o 
  13   9  -7     7276.40     7191.56    536.01 o 
  15   9  -7     7572.19     7521.01    481.06 o 
  17   9  -7     4084.78     3437.01    341.36 o 
  -8  10  -7     4127.83     4210.80    442.18 o 
  -6  10  -7     6667.73     6498.63    893.98 o 
  -4  10  -7     6310.05     6107.07    461.26 o 
  -2  10  -7     9249.18     9039.06    528.07 o 
   0  10  -7     6717.40     6532.77    515.10 o 
   2  10  -7    12459.14    11895.75    641.48 o 
   4  10  -7    12651.34    12475.25    633.41 o 
   6  10  -7     9646.80    10357.05    531.37 o 
   8  10  -7    14921.91    15545.44    747.48 o 
  10  10  -7    10806.13    10934.79    551.93 o 
  12  10  -7     9684.59    10008.94    550.26 o 
  14  10  -7     8340.88     8678.02    734.84 o 
  16  10  -7     5636.60     5633.54    423.99 o 
  -9  11  -7      343.41      278.85    380.62 o 
  -7  11  -7      279.55      126.96    395.09 o 
  -5  11  -7      207.66       47.63    169.77 o 
  -3  11  -7      222.36      130.07    150.82 o 
  -1  11  -7      894.70      912.69    194.03 o 
   1  11  -7      101.65       16.48    122.00 o 
   3  11  -7     2023.16     2150.56    275.82 o 
   5  11  -7      142.91      128.51    128.77 o 
   7  11  -7     1887.80     1998.86    241.31 o 
   9  11  -7      370.73      831.78    230.61 o 
  11  11  -7      334.65      222.73    130.57 o 
  13  11  -7       86.88      156.85    138.71 o 
  15  11  -7      376.88      344.15    161.78 o 
  -8  12  -7     1143.46      880.92    574.74 o 
  -6  12  -7     1822.05     1895.12    320.92 o 
  -4  12  -7     2153.32     1906.37    287.91 o 
  -2  12  -7     4541.17     4826.65    594.05 o 
   0  12  -7     6415.29     6514.74    438.97 o 
   2  12  -7     3178.95     2727.93    289.21 o 
   4  12  -7     5520.66     5548.31    526.26 o 
   6  12  -7     7292.93     7493.92    483.84 o 
   8  12  -7     4845.70     4928.28    487.99 o 
  10  12  -7     4201.59     4267.01    462.93 o 
  12  12  -7     4235.21     4128.69    323.27 o 
  14  12  -7     1518.22     1405.99    234.91 o 
  -7  13  -7     5363.51     5773.23    558.12 o 
  -5  13  -7     7087.95     6587.96    534.04 o 
  -3  13  -7     5809.08     5707.31    466.07 o 
  -1  13  -7     6136.87     6031.33    473.06 o 
   1  13  -7     9074.99     8780.15    566.56 o 
   3  13  -7     7544.95     7589.78    558.89 o 
   5  13  -7     9279.06     9677.74    585.64 o 
   7  13  -7     8240.83     7876.56    673.12 o 
   9  13  -7     7529.57     7679.57    634.64 o 
  11  13  -7    10852.35    10915.22    821.15 o 
  13  13  -7     8445.58     8364.16    506.73 o 
  15  13  -7     5825.69     6036.40    498.50 o 
  -6  14  -7     2029.27     1896.84    356.68 o 
  -4  14  -7     2462.68     2239.75    431.31 o 
  -2  14  -7     3792.04     3822.78    404.91 o 
   0  14  -7     5048.00     4659.73    405.49 o 
   2  14  -7     3048.80     3004.22    330.56 o 
   4  14  -7     4095.55     4543.56    395.43 o 
   6  14  -7     4584.60     3718.13    457.91 o 
   8  14  -7     3286.42     3479.68    425.94 o 
  10  14  -7     4159.11     4362.04    484.38 o 
  12  14  -7     3886.97     3157.15    425.57 o 
  14  14  -7     2194.84     2732.38    414.78 o 
  -5  15  -7      142.33      -35.57    195.76 o 
  -3  15  -7        1.57     -111.17    163.76 o 
  -1  15  -7       79.42       48.66    155.48 o 
   1  15  -7      136.94      -45.12    183.49 o 
   3  15  -7      103.81      116.61    165.83 o 
   5  15  -7        7.61       33.44    164.48 o 
   7  15  -7      161.96      184.93    181.09 o 
   9  15  -7       74.88       59.76    194.33 o 
  11  15  -7      224.26       74.81    194.36 o 
  13  15  -7      195.96      171.16    227.79 o 
  -4  16  -7     2490.70     2732.75    386.69 o 
  -2  16  -7     2305.07     2442.12    365.21 o 
   0  16  -7     1756.03     1644.89    342.97 o 
   2  16  -7     2817.34     2702.74    355.09 o 
   4  16  -7     3067.62     2412.36    330.33 o 
   6  16  -7     1680.98     1412.91    317.02 o 
   8  16  -7     3116.15     2969.23    428.13 o 
  10  16  -7     2315.81     2172.85    390.40 o 
  12  16  -7     4106.72     3752.66    481.18 o 
  -3  17  -7     4969.73     5075.53    821.10 o 
  -1  17  -7     4837.30     4805.79    477.93 o 
   1  17  -7     6318.03     6217.27    532.06 o 
   3  17  -7     6814.66     6579.25    530.75 o 
   5  17  -7     7298.59     7079.71    677.06 o 
   7  17  -7     6107.79     5793.25    586.61 o 
   9  17  -7     7022.62     6448.40    661.84 o 
   0  18  -7     1659.85     1502.31    317.61 o 
   2  18  -7     1869.76     1917.75    329.36 o 
   4  18  -7     3090.34     3650.38    476.48 o 
   6  18  -7     2512.94     2458.11    410.50 o 
   8  18  -7     2574.18     2768.88    424.47 o 
 -10   0  -6     7289.55     7583.02    759.44 o 
  -8   0  -6     7193.48     7375.44    720.83 o 
  -6   0  -6    10258.58     9920.89    867.28 o 
  -4   0  -6    12731.67    12796.65   1025.09 o 
  -2   0  -6    15340.94    14771.71   1127.32 o 
   0   0  -6    27762.45    28193.93   1148.88 o 
   2   0  -6    24861.71    24984.34   1388.50 o 
   4   0  -6    31959.12    31344.72   1776.81 o 
   6   0  -6    26469.51    26111.42   1479.98 o 
   8   0  -6    19053.13    17889.80    991.82 o 
  10   0  -6    14456.25    13982.09   1028.46 o 
  12   0  -6    13844.41    14010.88    910.61 o 
  14   0  -6    13530.86    14187.02    968.11 o 
  16   0  -6    16421.59    16656.78   1159.81 o 
  18   0  -6    13438.74    14089.43   1061.10 o 
 -11   1  -6     2272.37     1975.85    473.98 o 
  -9   1  -6     3671.08     3586.05    354.02 o 
  -7   1  -6     3997.81     3958.18    348.80 o 
  -5   1  -6     6143.55     5908.88    401.00 o 
  -3   1  -6      844.93      863.57     98.43 o 
  -1   1  -6    15467.42    15700.27    605.84 o 
   1   1  -6     8850.32     8945.12    319.77 o 
   3   1  -6    12534.10    12877.59    521.51 o 
   5   1  -6     7919.23     7973.12    400.95 o 
   7   1  -6    11984.80    11929.45    515.27 o 
   9   1  -6     6612.65     6883.42    401.50 o 
  11   1  -6    10282.27     9862.82    548.50 o 
  13   1  -6     5726.29     6057.37    728.56 o 
  15   1  -6     4610.57     4711.53    353.06 o 
  17   1  -6     7472.85     7363.78    475.94 o 
  19   1  -6     2918.35     2846.33    322.18 o 
 -10   2  -6      539.51      315.81    311.45 o 
  -8   2  -6      360.10      344.35    164.98 o 
  -6   2  -6      138.90      156.67    114.55 o 
  -4   2  -6       66.50       56.56     85.22 o 
  -2   2  -6     1163.21     1258.13    115.43 o 
   0   2  -6      283.81      387.19    122.76 o 
   2   2  -6       83.93      126.05     47.86 o 
   4   2  -6     2222.05     2335.71    151.50 o 
   6   2  -6       35.72       72.47     66.64 o 
   8   2  -6      888.46      990.64    128.97 o 
  10   2  -6     2459.55     2559.07    558.67 o 
  12   2  -6      459.19      413.17    131.13 o 
  14   2  -6      737.05      744.82    162.24 o 
  16   2  -6       39.09      152.76    141.43 o 
  18   2  -6       22.95       32.06    155.26 o 
 -11   3  -6     3967.82     4117.29    660.80 o 
  -9   3  -6     5397.14     5502.94    552.47 o 
  -7   3  -6     7188.88     7285.54    484.49 o 
  -5   3  -6    11152.38    11185.16    632.11 o 
  -3   3  -6    22382.91    22289.45    821.59 o 
  -1   3  -6    20788.50    20700.97    889.42 o 
   1   3  -6    15440.58    14953.81    685.57 o 
   3   3  -6    24099.34    23795.63    806.64 o 
   5   3  -6    17801.34    17665.45    609.86 o 
   7   3  -6    22753.94    22433.40    930.88 o 
   9   3  -6    11997.78    11794.11    517.52 o 
  11   3  -6    10699.82    10820.51    530.26 o 
  13   3  -6     9370.18     9043.36    509.49 o 
  15   3  -6     8679.67     8666.65    498.36 o 
  17   3  -6     4573.48     4242.25    358.00 o 
  19   3  -6     4192.81     4087.34    480.06 o 
 -12   4  -6     4837.72     4600.56    764.51 o 
 -10   4  -6     7259.66     8131.64    839.52 o 
  -8   4  -6    11689.65    12358.78    692.30 o 
  -6   4  -6    12034.94    11393.98    651.96 o 
  -4   4  -6    21508.85    22164.16   1084.75 o 
  -2   4  -6    26053.18    26265.93   1133.48 o 
   0   4  -6    24345.20    23893.76   1054.38 o 
   2   4  -6    36133.14    36146.49   1192.35 o 
   4   4  -6    31055.32    31579.39    986.03 o 
   6   4  -6    29318.16    29012.79    992.61 o 
   8   4  -6    28531.68    28895.91   1011.49 o 
  10   4  -6    26666.74    26173.24   1093.20 o 
  12   4  -6    19274.96    19201.66    864.97 o 
  14   4  -6    14273.90    13787.20    715.78 o 
  16   4  -6     9663.76     9621.68    559.57 o 
  18   4  -6     5050.24     4633.37    393.13 o 
 -13   5  -6     1588.83     1690.20    418.91 o 
 -11   5  -6     1034.38      851.49    457.14 o 
  -9   5  -6     1652.86     1673.46    469.11 o 
  -7   5  -6     1979.84     2293.48    357.38 o 
  -5   5  -6     4589.70     4534.05    349.38 o 
  -3   5  -6     3615.67     3600.06    260.36 o 
  -1   5  -6     5479.39     5303.85    334.36 o 
   1   5  -6     3549.60     3345.95    235.64 o 
   3   5  -6     5429.55     5369.45    236.85 o 
   5   5  -6     4625.96     4624.58    210.62 o 
   7   5  -6     5704.29     5716.54    254.99 o 
   9   5  -6     2728.36     2860.08    175.66 o 
  11   5  -6     5766.53     5703.60    334.00 o 
  13   5  -6     3493.68     3892.83    291.95 o 
  15   5  -6     3602.24     3747.64    318.78 o 
  17   5  -6     3138.72     2811.14    295.18 o 
  19   5  -6     2377.38     2381.02    297.47 o 
 -12   6  -6      393.31      426.23    349.28 o 
 -10   6  -6      349.87       85.07    314.13 o 
  -8   6  -6      283.73      410.74    165.81 o 
  -6   6  -6     1746.35     1480.10    230.26 o 
  -4   6  -6      696.12      674.16    255.58 o 
  -2   6  -6     2348.52     2454.63    357.28 o 
   0   6  -6     3913.71     3801.83    257.13 o 
   2   6  -6     2273.01     2158.70    192.84 o 
   4   6  -6     4719.45     4804.49    224.67 o 
   6   6  -6     3146.32     3195.60    184.38 o 
   8   6  -6     3323.44     3381.50    196.06 o 
  10   6  -6      755.20      710.63    111.89 o 
  12   6  -6     1142.10     1123.66    252.09 o 
  14   6  -6     1051.17      979.96    184.34 o 
  16   6  -6      537.88      552.77    233.05 o 
  18   6  -6     1637.75     1863.26    500.58 o 
 -11   7  -6     4608.01     4451.13    660.00 o 
  -9   7  -6     4350.87     4017.67    704.80 o 
  -7   7  -6     6281.88     6776.11    668.78 o 
  -5   7  -6     6013.89     6232.30    480.46 o 
  -3   7  -6    11780.30    11685.88   1269.38 o 
  -1   7  -6     6246.79     5845.36    365.33 o 
   1   7  -6    12962.93    12319.85    645.98 o 
   3   7  -6    12661.13    12586.38    595.67 o 
   5   7  -6    16289.18    16604.01    578.65 o 
   7   7  -6     9483.81     9778.71    389.84 o 
   9   7  -6    17249.88    16668.08    615.41 o 
  11   7  -6    10096.74    10339.83    710.82 o 
  13   7  -6    12843.01    12726.48    615.52 o 
  15   7  -6     7039.19     6812.47    438.71 o 
  17   7  -6     7002.40     6495.78    450.31 o 
 -12   8  -6     2506.71     2629.66    401.02 o 
 -10   8  -6     3790.60     3727.71    429.72 o 
  -8   8  -6     4568.57     4678.58    451.57 o 
  -6   8  -6     7619.37     7622.63    532.71 o 
  -4   8  -6     9274.42     9159.95    915.66 o 
  -2   8  -6    11414.47    11044.56    587.88 o 
   0   8  -6    13094.53    12439.34    669.06 o 
   2   8  -6    14408.28    13322.78    667.35 o 
   4   8  -6    15530.65    15291.95    926.19 o 
   6   8  -6    14019.08    14004.35    545.02 o 
   8   8  -6    15615.88    15923.32    599.19 o 
  10   8  -6    11762.37    11286.33    552.37 o 
  12   8  -6     8168.05     8396.81    462.92 o 
  14   8  -6    10239.00     9723.86    547.97 o 
  16   8  -6     6102.73     5889.55    417.00 o 
  18   8  -6     7489.36     8610.08    544.98 o 
 -11   9  -6      667.50      510.13    252.88 o 
  -9   9  -6      887.14      816.80    316.43 o 
  -7   9  -6     1052.86     1178.43    250.47 o 
  -5   9  -6     1537.72     1533.36    249.29 o 
  -3   9  -6     2913.66     2684.07    413.52 o 
  -1   9  -6     2215.13     2318.95    233.92 o 
   1   9  -6     1454.64     1417.99    184.07 o 
   3   9  -6     2135.10     2168.07    210.96 o 
   5   9  -6     3550.68     3672.64    286.98 o 
   7   9  -6     2350.56     2288.24    166.01 o 
   9   9  -6     2756.56     2832.31    235.90 o 
  11   9  -6     1633.15     1645.56    228.08 o 
  13   9  -6     1516.95     1651.04    217.75 o 
  15   9  -6      409.15      151.13    143.86 o 
  17   9  -6      189.96       93.28    158.31 o 
 -10  10  -6     1706.01     2122.42    351.38 o 
  -8  10  -6     1578.75     1636.70    287.74 o 
  -6  10  -6     3313.56     3231.86    351.05 o 
  -4  10  -6     2080.03     2104.54    267.41 o 
  -2  10  -6     3224.36     3256.36    225.19 o 
   0  10  -6     4210.82     4139.72    322.77 o 
   2  10  -6     5764.10     5662.32    480.97 o 
   4  10  -6     5235.68     5227.74    345.59 o 
   6  10  -6     5939.76     6240.23    294.57 o 
   8  10  -6     2380.58     2332.35    175.45 o 
  10  10  -6     2985.04     2723.89    401.73 o 
  12  10  -6     4444.43     4785.32    335.80 o 
  14  10  -6     1381.74     1040.61    199.06 o 
  16  10  -6     2830.59     2925.21    306.12 o 
 -11  11  -6     3750.25     4000.70    500.40 o 
  -9  11  -6     5151.66     5011.02    472.64 o 
  -7  11  -6     8636.36     9402.81    623.89 o 
  -5  11  -6     7622.45     7827.65    544.37 o 
  -3  11  -6    14315.09    13775.42    758.49 o 
  -1  11  -6    11684.71    11031.56    639.68 o 
   1  11  -6    27174.38    26364.27   1341.77 o 
   3  11  -6    17475.96    17720.47    890.67 o 
   5  11  -6    20076.57    19513.62    929.83 o 
   7  11  -6    13269.04    13736.70    540.93 o 
   9  11  -6    15403.11    15711.56    730.73 o 
  11  11  -6    10505.15    10406.68    553.44 o 
  13  11  -6     7354.50     7146.57    458.43 o 
  15  11  -6     8599.41     8561.37    516.51 o 
  17  11  -6     5951.22     5522.70    433.51 o 
 -10  12  -6     2889.67     3052.70    414.89 o 
  -8  12  -6     5318.14     6308.58    621.11 o 
  -6  12  -6     5858.83     6615.86    665.04 o 
  -4  12  -6     6378.86     6102.38    855.13 o 
  -2  12  -6     7398.08     7082.81    495.21 o 
   0  12  -6    12009.98    11939.21   1240.63 o 
   2  12  -6    11164.96    10657.48    597.41 o 
   4  12  -6    10371.34    10568.85    585.54 o 
   6  12  -6    13152.02    13055.43    742.71 o 
   8  12  -6     9705.49     9764.77   1035.34 o 
  10  12  -6     9192.71     9151.93    472.03 o 
  12  12  -6     6822.00     6614.02    416.03 o 
  14  12  -6     6403.77     5848.08    407.74 o 
  16  12  -6     5335.13     5474.73    417.36 o 
  -9  13  -6      146.74       93.96    212.47 o 
  -7  13  -6      221.43      235.46    438.08 o 
  -5  13  -6      333.31      420.94    407.24 o 
  -3  13  -6       23.16     -107.43    135.93 o 
  -1  13  -6      161.66      182.71    155.35 o 
   1  13  -6      255.00      234.94    144.63 o 
   3  13  -6       75.68       -4.26    173.08 o 
   5  13  -6       94.72      185.81    133.57 o 
   7  13  -6      299.03      348.32    179.16 o 
   9  13  -6      273.86      369.31    126.46 o 
  11  13  -6      548.12      550.71    154.37 o 
  13  13  -6      284.63      189.83    147.66 o 
  15  13  -6     1370.31     1254.34    227.76 o 
  -8  14  -6     1082.07      762.67    546.58 o 
  -6  14  -6     1293.33      899.39    535.84 o 
  -4  14  -6     2319.28     1852.98    310.71 o 
  -2  14  -6     2984.30     3177.91    588.25 o 
   0  14  -6     3817.59     3552.52    359.33 o 
   2  14  -6     2968.98     2765.12    330.65 o 
   4  14  -6     4111.01     3618.25    342.40 o 
   6  14  -6     4015.26     3393.46    397.74 o 
   8  14  -6     2833.36     2790.13    377.52 o 
  10  14  -6     3180.70     3225.45    277.97 o 
  12  14  -6     4301.76     4106.18    373.81 o 
  14  14  -6     2756.07     2980.23    301.98 o 
  -7  15  -6     2929.98     2570.29    783.72 o 
  -5  15  -6     5488.47     5308.33    490.82 o 
  -3  15  -6     5681.99     5571.46    485.03 o 
  -1  15  -6     7648.24     7856.09    724.80 o 
   1  15  -6     6485.44     6611.02    497.73 o 
   3  15  -6     7048.41     6820.29    489.32 o 
   5  15  -6     8162.77     8197.27    540.03 o 
   7  15  -6     8732.32     9337.16    683.90 o 
   9  15  -6     7498.36     7393.24    624.75 o 
  11  15  -6     6398.04     6742.16    454.10 o 
  13  15  -6     6211.69     6357.85    430.27 o 
  -6  16  -6     2489.16     1928.40    634.52 o 
  -4  16  -6     3200.80     3438.88    520.64 o 
  -2  16  -6     3953.70     3455.96    390.38 o 
   0  16  -6     5122.36     4917.59    484.88 o 
   2  16  -6     3498.04     3890.07    384.63 o 
   4  16  -6     5713.63     5010.64    465.71 o 
   6  16  -6     4717.14     4775.58    502.57 o 
   8  16  -6     3342.57     3133.37    415.64 o 
  10  16  -6     3953.07     3992.88    472.52 o 
  12  16  -6     4559.63     4535.04    503.02 o 
  -5  17  -6       90.41        6.38    182.95 o 
  -3  17  -6       72.20      -57.54    181.27 o 
  -1  17  -6      129.23       53.11    164.63 o 
   1  17  -6       97.00       -6.77    221.39 o 
   3  17  -6       88.54       70.72    159.84 o 
   5  17  -6       19.39       83.83    182.44 o 
   7  17  -6      147.63      132.96    177.34 o 
   9  17  -6        2.26      287.63    204.08 o 
  11  17  -6      115.84      119.57    210.75 o 
  -4  18  -6     3902.91     4114.86    508.27 o 
  -2  18  -6     4470.87     4217.75    452.27 o 
   0  18  -6     5741.51     6008.27    501.55 o 
   2  18  -6     6075.84     5985.68   1116.11 o 
   4  18  -6     5218.08     5051.24    549.13 o 
   6  18  -6     6591.84     5294.83    569.64 o 
   8  18  -6     5092.39     4764.79    511.48 o 
  10  18  -6     3566.13     3382.27    461.21 o 
  -1  19  -6     6759.40     6465.46    725.36 o 
   1  19  -6     6339.81     7016.83    538.73 o 
   3  19  -6     8066.77     8093.34    722.51 o 
   5  19  -6     6813.49     6584.64    620.40 o 
   7  19  -6     7178.50     7284.94    665.79 o 
   9  19  -6     5771.33     6440.48    630.65 o 
   0  20  -6      850.26      431.56    417.43 o 
   2  20  -6      990.05     1081.72    316.75 o 
   4  20  -6     1131.83      969.42    301.36 o 
   6  20  -6     1602.41     1605.52    353.74 o 
 -11   1  -5     3848.21     4708.37    601.66 o 
  -9   1  -5     3906.10     4035.11    351.29 o 
  -7   1  -5     6330.44     6508.77    431.73 o 
  -5   1  -5     9478.89     9692.01    560.82 o 
  -3   1  -5     9680.02     9743.09    353.91 o 
  -1   1  -5     8490.72     8731.49    307.68 o 
   1   1  -5    11889.68    11807.38    435.83 o 
   3   1  -5    14597.28    14336.03    553.04 o 
   5   1  -5    12943.82    13426.65    531.13 o 
   7   1  -5    19508.85    19357.99    729.46 o 
   9   1  -5    13878.30    13954.63    591.06 o 
  11   1  -5    20897.63    20919.89    852.64 o 
  13   1  -5    12221.01    11642.56    556.49 o 
  15   1  -5    11417.69    11714.26    573.70 o 
  17   1  -5     6608.45     6615.85    442.70 o 
  19   1  -5     6474.75     6211.07    446.66 o 
 -12   2  -5     8575.90     9209.41    965.78 o 
 -10   2  -5     8227.50     8837.30    575.44 o 
  -8   2  -5    17465.38    17405.15    898.32 o 
  -6   2  -5    20426.11    19561.36    986.97 o 
  -4   2  -5    34217.30    32819.82   1531.10 o 
  -2   2  -5    28291.95    27827.79   1238.36 o 
   0   2  -5    36458.84    36399.56   1177.80 o 
   2   2  -5    36423.18    36177.89   1192.05 o 
   4   2  -5    39684.16    38933.82   1606.69 o 
   6   2  -5    40069.64    40171.57   1586.97 o 
   8   2  -5    24818.56    24573.05   1095.91 o 
  10   2  -5    43330.02    42670.53   1718.44 o 
  12   2  -5    16705.70    15938.07    730.57 o 
  14   2  -5    15582.75    15310.71    762.16 o 
  16   2  -5     8840.55     8556.09    503.70 o 
  18   2  -5    10736.89    11186.51    626.36 o 
  20   2  -5     3746.22     3953.73    375.28 o 
 -11   3  -5     3614.57     3895.12    604.07 o 
  -9   3  -5     3305.29     3907.28    410.46 o 
  -7   3  -5     7926.22     8061.14    473.04 o 
  -5   3  -5    11446.08    10611.38    593.87 o 
  -3   3  -5    11038.00    10325.69    815.71 o 
  -1   3  -5    13663.66    13625.12    613.26 o 
   1   3  -5    14362.52    14292.77    473.98 o 
   3   3  -5    10121.08     9615.56    384.42 o 
   5   3  -5    11936.84    11895.42    579.31 o 
   7   3  -5    13263.58    13630.67    592.94 o 
   9   3  -5     7272.91     6973.04    374.04 o 
  11   3  -5     7744.94     8137.14    444.97 o 
  13   3  -5     5396.72     5156.52    349.42 o 
  15   3  -5     3358.51     3246.44    285.59 o 
  17   3  -5     2101.60     1740.13    238.51 o 
  19   3  -5     1572.92     1813.18    266.26 o 
 -14   4  -5       72.13      279.55    277.78 o 
 -12   4  -5      565.47      695.72    393.65 o 
 -10   4  -5      903.50      447.17    302.35 o 
  -8   4  -5     1562.68     1546.69    225.13 o 
  -6   4  -5      564.38      687.76    158.33 o 
  -4   4  -5     1285.53     1243.22    172.84 o 
  -2   4  -5     1232.83     1282.40    250.45 o 
   0   4  -5     1405.78     1416.43    137.99 o 
   2   4  -5     2217.65     2190.63    121.81 o 
   4   4  -5     2219.00     2292.66    125.65 o 
   6   4  -5     1253.82     1445.66    114.38 o 
   8   4  -5     1282.74     1307.53    142.21 o 
  10   4  -5     1185.02     1210.18    231.90 o 
  12   4  -5     1402.74     1074.08    165.89 o 
  14   4  -5      409.52      452.57    140.87 o 
  16   4  -5      508.21      673.59    176.80 o 
  18   4  -5      170.48      229.00    154.23 o 
 -13   5  -5     5536.09     5028.41    508.45 o 
 -11   5  -5     7479.12     7520.24    879.28 o 
  -9   5  -5    12256.45    11179.49   1056.52 o 
  -7   5  -5    12918.05    12608.46    698.29 o 
  -5   5  -5    14429.88    13840.50    752.94 o 
  -3   5  -5    21308.53    19369.36   1406.74 o 
  -1   5  -5    24822.18    24444.64   1046.03 o 
   1   5  -5    28581.71    27393.19   1190.87 o 
   3   5  -5    30979.18    31062.00    994.67 o 
   5   5  -5    30150.14    29704.21    988.87 o 
   7   5  -5    29916.03    29709.84   1036.94 o 
   9   5  -5    25162.41    25419.35    900.86 o 
  11   5  -5    15864.32    15558.38    703.21 o 
  13   5  -5    12172.76    11575.44    594.55 o 
  15   5  -5     9906.15     9521.33    536.45 o 
  17   5  -5     6545.02     5984.12    420.33 o 
  19   5  -5     5191.15     5283.59    416.97 o 
 -12   6  -5     4900.85     4882.44    522.63 o 
 -10   6  -5     8611.67     7960.03    935.60 o 
  -8   6  -5    13002.49    13647.61    756.30 o 
  -6   6  -5    11060.19    11368.70    632.04 o 
  -4   6  -5    10703.49    10063.21    887.13 o 
  -2   6  -5    20353.17    18043.33   1385.20 o 
   0   6  -5    19009.54    18841.60    843.74 o 
   2   6  -5    18710.53    18204.45    633.77 o 
   4   6  -5    23425.27    23151.65    784.48 o 
   6   6  -5    26089.85    25690.43    862.68 o 
   8   6  -5    20739.45    20402.55    716.60 o 
  10   6  -5    12754.47    12606.73    592.86 o 
  12   6  -5    16666.82    15548.57    741.74 o 
  14   6  -5    16622.80    16240.52    745.43 o 
  16   6  -5    11221.27    11360.60    602.03 o 
  18   6  -5     6456.39     6037.46    432.12 o 
 -13   7  -5      753.71      615.27    247.72 o 
 -11   7  -5     2438.71     2100.69    331.55 o 
  -9   7  -5     1404.99     1463.54    273.08 o 
  -7   7  -5     1813.87     1892.52    244.48 o 
  -5   7  -5      987.83      990.52    324.14 o 
  -3   7  -5     1328.09     1319.86    309.15 o 
  -1   7  -5     4225.32     4353.01    286.19 o 
   1   7  -5     3882.45     3846.77    241.87 o 
   3   7  -5     6055.41     6201.98    309.81 o 
   5   7  -5     5768.33     5836.91    248.25 o 
   7   7  -5     9839.96     9890.02    384.09 o 
   9   7  -5     5013.61     5036.33    299.96 o 
  11   7  -5     3012.59     2847.61    231.39 o 
  13   7  -5     4729.01     4809.00    326.19 o 
  15   7  -5     2778.57     2740.38    268.08 o 
  17   7  -5     2998.44     2790.16    298.73 o 
  19   7  -5     2222.98     2227.47    297.85 o 
 -12   8  -5      945.62      637.41    259.29 o 
 -10   8  -5     1141.17      990.67    260.62 o 
  -8   8  -5      400.87      385.99    186.56 o 
  -6   8  -5     1211.31     1013.49    197.20 o 
  -4   8  -5     2148.16     2007.46    416.02 o 
  -2   8  -5     1696.86     1593.68    334.20 o 
   0   8  -5     2282.72     2367.63    199.41 o 
   2   8  -5     3121.21     3278.93    151.16 o 
   4   8  -5     1937.70     2146.76    133.53 o 
   6   8  -5     2505.61     2501.21    155.59 o 
   8   8  -5     8736.22     8924.10    378.20 o 
  10   8  -5     6099.20     5816.08    327.04 o 
  12   8  -5     4967.30     4996.67    382.69 o 
  14   8  -5     2776.51     2689.76    265.95 o 
  16   8  -5     3580.71     3440.45    315.59 o 
  18   8  -5     1211.24     1187.64    552.17 o 
 -13   9  -5     4294.86     4454.27    652.49 o 
 -11   9  -5     2875.77     2991.83    412.55 o 
  -9   9  -5     8432.13     8418.94    590.33 o 
  -7   9  -5     9210.66     9652.51    601.86 o 
  -5   9  -5    13617.66    13714.91    722.74 o 
  -3   9  -5    16276.49    16021.05    826.63 o 
  -1   9  -5    14305.46    14609.79    542.60 o 
   1   9  -5    17983.12    17523.37    662.42 o 
   3   9  -5    17600.13    17607.36    634.39 o 
   5   9  -5    16966.12    16894.78    613.04 o 
   7   9  -5     9973.63    10166.13    552.26 o 
   9   9  -5    21705.40    20943.46    854.15 o 
  11   9  -5    13466.46    12732.96    849.16 o 
  13   9  -5    14384.51    14188.11    676.04 o 
  15   9  -5    11335.43    11079.70    593.57 o 
  17   9  -5     7656.66     7855.53    488.03 o 
 -12  10  -5     3956.13     3786.69    459.79 o 
 -10  10  -5     7202.28     7349.22    568.32 o 
  -8  10  -5     8156.80     7723.95    563.09 o 
  -6  10  -5    10606.75    10842.80    653.07 o 
  -4  10  -5    16161.70    15754.46    850.29 o 
  -2  10  -5    20028.55    19853.21    964.99 o 
   0  10  -5    20135.62    20217.29    726.42 o 
   2  10  -5    22510.44    22673.69   1159.27 o 
   4  10  -5    21290.57    21913.53    765.13 o 
   6  10  -5    14255.01    13668.54    562.40 o 
   8  10  -5    23089.62    22676.93    934.45 o 
  10  10  -5    10388.86    10016.62    532.95 o 
  12  10  -5    11682.47    11960.15    798.57 o 
  14  10  -5     6860.80     6635.47    429.53 o 
  16  10  -5     5511.71     5722.73    572.95 o 
  18  10  -5     2426.76     2327.04    299.26 o 
 -11  11  -5        5.59       -3.40    193.36 o 
  -9  11  -5      328.70      353.89    210.10 o 
  -7  11  -5      230.60      365.55    190.34 o 
  -5  11  -5     1343.61     1846.82    253.28 o 
  -3  11  -5      821.81      856.84    269.13 o 
  -1  11  -5      482.70      486.49    104.52 o 
   1  11  -5     1656.31     1825.11    255.78 o 
   3  11  -5     3469.93     3631.94    280.30 o 
   5  11  -5      737.36      870.43    107.30 o 
   7  11  -5       53.70      -13.81    137.11 o 
   9  11  -5     1147.79      982.46    152.18 o 
  11  11  -5      827.06      560.93    140.76 o 
  13  11  -5     1101.63     1070.18    186.66 o 
  15  11  -5     1176.24     1224.93    214.61 o 
  17  11  -5      354.68      291.24    209.73 o 
 -12  12  -5     1859.46     1351.24    433.70 o 
 -10  12  -5     3034.67     3309.99    409.33 o 
  -8  12  -5     3065.64     2869.27    365.16 o 
  -6  12  -5     9764.06    10008.88    910.98 o 
  -4  12  -5     5640.45     5203.67    399.23 o 
  -2  12  -5     6867.70     7067.76    794.34 o 
   0  12  -5     7363.22     7591.94    483.09 o 
   2  12  -5     7495.87     7353.37    445.30 o 
   4  12  -5     7564.69     7781.98    356.36 o 
   6  12  -5     9079.29     9150.13    392.63 o 
   8  12  -5     6237.79     6085.70    598.73 o 
  10  12  -5     4361.52     4521.76    443.53 o 
  12  12  -5     4422.30     4290.17    434.30 o 
  14  12  -5     1709.16     1526.95    226.80 o 
  16  12  -5     1879.85     2060.06    273.08 o 
 -11  13  -5     4956.58     5169.53    880.99 o 
  -9  13  -5     5456.07     6030.60    647.33 o 
  -7  13  -5     8391.27     8849.07    691.06 o 
  -5  13  -5     8252.29     8583.52    567.83 o 
  -3  13  -5     9612.90     9857.62   1082.39 o 
  -1  13  -5    14395.02    13421.75    727.72 o 
   1  13  -5    11706.21    11312.28    587.63 o 
   3  13  -5    12340.39    12369.16    675.05 o 
   5  13  -5    18888.25    18746.71    697.41 o 
   7  13  -5    18546.48    18276.48    772.00 o 
   9  13  -5    14047.80    14296.78    660.72 o 
  11  13  -5    13904.33    13723.05    649.22 o 
  13  13  -5     8920.64     9215.24    558.62 o 
  15  13  -5     5507.91     4669.71    569.05 o 
 -10  14  -5     2260.57     2141.75    537.15 o 
  -8  14  -5     2420.53     2420.37    569.79 o 
  -6  14  -5     7522.93     6882.60   1035.25 o 
  -4  14  -5     5291.19     5354.12    863.20 o 
  -2  14  -5     4103.69     4073.76    377.29 o 
   0  14  -5     5624.75     5271.99    421.10 o 
   2  14  -5     7112.83     7062.34    475.10 o 
   4  14  -5     8240.51     8357.43    508.57 o 
   6  14  -5     6634.52     6819.86    510.86 o 
   8  14  -5     8415.10     8467.95    434.30 o 
  10  14  -5     5352.73     5431.29    470.64 o 
  12  14  -5     9642.48     9718.90    517.80 o 
  14  14  -5     3564.01     3017.86    398.63 o 
  -9  15  -5       19.98     -126.33    317.09 o 
  -7  15  -5       17.26       66.95    426.16 o 
  -5  15  -5       13.57      -16.42    331.73 o 
  -3  15  -5        0.18       -3.87    379.56 o 
  -1  15  -5      119.38      118.37    141.72 o 
   1  15  -5      662.58      578.35    181.66 o 
   3  15  -5        6.75      133.02    134.74 o 
   5  15  -5       88.63       24.42    115.24 o 
   7  15  -5      223.71      503.64    130.29 o 
   9  15  -5       29.86      -89.01     99.42 o 
  11  15  -5       38.62      -74.07    111.52 o 
  13  15  -5      276.80      355.98    162.38 o 
  15  15  -5      154.87      323.52    172.91 o 
  -8  16  -5     1823.74     1675.09    563.41 o 
  -6  16  -5     1648.10     1611.28    586.11 o 
  -4  16  -5     2806.20     3366.97    769.26 o 
  -2  16  -5     3151.20     2809.86    339.74 o 
   0  16  -5     3412.18     3430.41    355.18 o 
   2  16  -5     3332.37     3197.82    332.74 o 
   4  16  -5     4466.64     4352.86    371.82 o 
   6  16  -5     4864.23     4626.92    448.77 o 
   8  16  -5     4444.18     4204.49    305.11 o 
  10  16  -5     6409.49     6698.32    403.81 o 
  12  16  -5     3755.16     3671.85    317.61 o 
  14  16  -5     5531.30     5555.93    406.65 o 
  -7  17  -5     6260.36     5663.16    959.48 o 
  -5  17  -5     8100.16     8568.57   1095.48 o 
  -3  17  -5     9918.42    10071.83    673.72 o 
  -1  17  -5    11391.78    10745.31    704.01 o 
   1  17  -5    10801.00    10830.77    683.13 o 
   3  17  -5    11447.94    11319.27    701.16 o 
   5  17  -5    10396.46    10119.82    778.13 o 
   7  17  -5     8811.70     8132.28    710.14 o 
   9  17  -5     7492.76     7096.41    485.08 o 
  11  17  -5     7691.07     7468.12    508.78 o 
  13  17  -5     6478.30     6840.60    448.27 o 
  -6  18  -5     1848.76     2225.48    634.26 o 
  -4  18  -5     2521.35     2829.72    365.24 o 
  -2  18  -5     2938.06     2481.22    337.92 o 
   0  18  -5     4246.31     4484.71    418.33 o 
   2  18  -5     3540.99     3232.00    663.86 o 
   4  18  -5     2660.43     2451.57    378.60 o 
   6  18  -5     4280.40     4223.36    489.79 o 
   8  18  -5     2661.50     2371.29    375.08 o 
  10  18  -5     2448.11     1825.99    349.61 o 
  12  18  -5     1232.09     1177.92    217.74 o 
  -5  19  -5      817.86      679.69    301.70 o 
  -3  19  -5      396.25      581.61    213.95 o 
  -1  19  -5      283.82      126.77    172.54 o 
   1  19  -5      467.43      583.63    195.33 o 
   3  19  -5     1345.36     1784.79    339.61 o 
   5  19  -5      231.09      300.92    210.53 o 
   7  19  -5      760.34      938.67    275.62 o 
   9  19  -5      576.22      535.03    261.23 o 
  -2  20  -5     5173.87     4988.38    466.11 o 
   0  20  -5     4578.17     4221.89    413.16 o 
   2  20  -5     5730.31     5580.18    582.70 o 
   4  20  -5     5700.68     5337.13    550.85 o 
   6  20  -5     4499.30     4082.29    502.52 o 
   8  20  -5     4824.65     4140.70    505.77 o 
  -1  21  -5     2829.85     3313.31    657.09 o 
   1  21  -5     4811.85     4770.94    433.50 o 
   3  21  -5     5831.30     5746.38    567.08 o 
   5  21  -5     3940.09     3566.44    467.36 o 
 -16   0  -4     2372.11     2363.20    466.11 o 
 -10   0  -4     8865.10     9283.33    838.46 o 
  -8   0  -4    16531.14    16660.69   1198.00 o 
  -6   0  -4    19784.37    19918.61   1434.19 o 
  -4   0  -4    19395.60    18636.38   1240.11 o 
   0   0  -4    69491.63    71358.33   3504.69 o 
   2   0  -4    24632.86    24236.38   1315.33 o 
   4   0  -4    44148.39    44527.57   2211.36 o 
   6   0  -4    43725.77    41535.39   2467.13 o 
   8   0  -4    38574.32    37410.73   1929.29 o 
  10   0  -4    33697.98    34505.61   2001.10 o 
  12   0  -4    36510.46    34956.14   2012.90 o 
  14   0  -4    20784.71    20546.56   1290.77 o 
  16   0  -4    18350.30    17746.18   1241.63 o 
  18   0  -4    17236.73    16742.53   1166.43 o 
  20   0  -4     7840.29     7848.67    739.97 o 
 -15   1  -4     1919.62     1874.73    409.37 o 
 -11   1  -4     7468.39     7948.43    533.07 o 
  -9   1  -4     4985.62     5573.66    373.30 o 
  -7   1  -4     7490.00     7572.74    456.02 o 
  -5   1  -4    14269.43    13920.35    699.60 o 
  -3   1  -4    16920.39    16939.81    847.80 o 
  -1   1  -4    15633.69    15593.53    514.95 o 
   1   1  -4    25905.69    25680.70    895.42 o 
   3   1  -4    31833.48    32095.21   1201.44 o 
   5   1  -4    40469.36    41827.48   1551.41 o 
   7   1  -4    21848.98    20705.53    834.00 o 
   9   1  -4     9680.72     9796.60    482.13 o 
  11   1  -4    16954.78    17002.54    793.76 o 
  13   1  -4     6984.46     7135.07    418.04 o 
  15   1  -4     6080.85     5820.84    385.56 o 
  17   1  -4     5860.35     5514.46    387.82 o 
  19   1  -4     4030.56     4262.31    372.00 o 
 -16   2  -4      602.70      244.34    276.65 o 
 -14   2  -4      146.70      124.88    193.19 o 
 -12   2  -4       71.01      -52.58    266.80 o 
 -10   2  -4       10.90        3.16    134.03 o 
  -8   2  -4      101.27      126.96    113.05 o 
  -6   2  -4      710.72      808.95    236.00 o 
  -4   2  -4      244.14      582.24    223.83 o 
  -2   2  -4    14739.86    14531.90    988.70 o 
   0   2  -4     2688.39     2675.01    112.13 o 
   2   2  -4     1675.56     1649.41     98.73 o 
   4   2  -4     2869.72     2971.67    155.58 o 
   6   2  -4     1957.18     1929.80    135.16 o 
   8   2  -4     3879.44     4100.38    229.52 o 
  10   2  -4     1725.94     1574.47    156.26 o 
  12   2  -4      470.80      346.81    125.59 o 
  14   2  -4     1351.68     1320.52    215.82 o 
  16   2  -4      707.53      928.67    182.78 o 
  18   2  -4      217.82      215.11    143.41 o 
  20   2  -4       64.58      201.95    245.97 o 
 -15   3  -4     6187.93     5914.07    664.52 o 
 -11   3  -4     7853.79     7543.53    814.16 o 
  -9   3  -4    14273.95    14072.10    759.70 o 
  -7   3  -4    16063.10    15739.84    755.45 o 
  -5   3  -4    18900.78    18144.06    991.06 o 
  -3   3  -4    24134.97    23666.60   1546.55 o 
  -1   3  -4    48000.86    45344.79   2993.66 o 
   1   3  -4    30049.17    30026.87    990.72 o 
   3   3  -4    39423.22    40143.87   1289.22 o 
   5   3  -4    13782.32    13377.57    545.19 o 
   7   3  -4    26601.25    26625.16   1549.58 o 
   9   3  -4    23659.29    22398.32    925.67 o 
  11   3  -4    12571.89    13011.61    563.86 o 
  13   3  -4    13432.44    13196.60    647.49 o 
  15   3  -4    11611.27    11358.43    591.47 o 
  17   3  -4     7508.61     7405.03    471.70 o 
  19   3  -4     4695.07     4975.13    458.21 o 
 -16   4  -4     6413.53     6671.72    746.63 o 
 -14   4  -4     9627.13     8776.21    837.80 o 
 -12   4  -4    11068.25    10691.08   1098.58 o 
 -10   4  -4    14723.58    15375.26   1243.92 o 
  -8   4  -4    17574.63    18478.23    910.84 o 
  -6   4  -4    26147.73    25918.50   1242.28 o 
  -4   4  -4    34382.04    32371.46   2065.04 o 
  -2   4  -4    45613.32    45318.72   2757.81 o 
   0   4  -4    56366.63    56907.27   2256.24 o 
   2   4  -4    46380.24    45215.82   1524.79 o 
   4   4  -4    52788.68    52777.97   1723.70 o 
   6   4  -4    28801.84    28433.23    992.37 o 
   8   4  -4    27135.90    27077.68   1127.42 o 
  10   4  -4    12454.14    12399.58    936.51 o 
  12   4  -4    12415.75    12702.33    612.27 o 
  14   4  -4    10920.93    10976.51    576.71 o 
  16   4  -4     7901.24     8168.72    505.73 o 
  18   4  -4     6541.68     6398.71    718.51 o 
  20   4  -4     3580.10     3588.44    360.51 o 
 -15   5  -4     1706.16     1348.00    378.84 o 
 -13   5  -4      907.22      983.65    264.79 o 
 -11   5  -4     3042.69     2908.90    350.26 o 
  -9   5  -4     3108.21     3473.75    301.04 o 
  -7   5  -4     3671.41     3763.48    291.07 o 
  -5   5  -4     4634.81     4302.67    492.25 o 
  -3   5  -4     9945.96     9741.71    711.81 o 
  -1   5  -4     8603.47     7903.27    598.07 o 
   1   5  -4    10842.61    10925.18    390.44 o 
   3   5  -4    15882.62    16589.97    527.72 o 
   5   5  -4     9253.80     9279.13    314.82 o 
   7   5  -4     9793.27     9824.04    398.38 o 
   9   5  -4    10917.68    10983.26    544.53 o 
  11   5  -4    11450.50    11551.35    515.82 o 
  13   5  -4     8542.57     8439.24    450.58 o 
  15   5  -4     5714.85     5411.24    378.51 o 
  17   5  -4     4802.44     5300.97    389.78 o 
  19   5  -4     2132.55     2124.77    280.79 o 
 -14   6  -4      823.29      631.98    354.93 o 
 -12   6  -4      788.43      757.71    284.04 o 
 -10   6  -4     1975.13     2221.43    299.51 o 
  -8   6  -4     2950.05     2974.43    275.14 o 
  -6   6  -4     2744.26     2806.22    254.42 o 
  -4   6  -4     6353.29     6382.91    660.85 o 
  -2   6  -4     5553.99     5260.70    535.31 o 
   0   6  -4     2948.17     3178.86    299.37 o 
   2   6  -4     6314.24     6408.41    266.26 o 
   4   6  -4     2872.67     2833.11    150.91 o 
   6   6  -4     3083.28     3068.71    186.99 o 
   8   6  -4     3447.98     3422.45    203.53 o 
  10   6  -4     3135.40     3124.40    225.08 o 
  12   6  -4     1515.35     1335.59    176.79 o 
  14   6  -4     1247.32     1104.45    181.39 o 
  16   6  -4      616.45      654.43    176.49 o 
  18   6  -4      683.30      606.47    182.22 o 
 -15   7  -4     2783.58     2203.94    470.17 o 
 -13   7  -4     5723.58     5079.10    538.76 o 
 -11   7  -4     3247.54     3337.88    391.36 o 
  -9   7  -4     6920.37     7217.22    515.94 o 
  -7   7  -4     9640.94    10408.86    629.57 o 
  -5   7  -4    14242.79    13608.13   1110.28 o 
  -3   7  -4    17315.59    15912.53   1233.79 o 
  -1   7  -4    21186.77    20175.38   1395.65 o 
   1   7  -4    29601.90    29828.25    960.59 o 
   3   7  -4    31821.90    32017.80    886.49 o 
   5   7  -4    37589.51    37526.89   1185.68 o 
   7   7  -4    33587.69    33381.29   1106.36 o 
   9   7  -4    29503.82    28246.12   1113.99 o 
  11   7  -4    19321.03    17690.59    815.62 o 
  13   7  -4    17457.06    17186.88    806.88 o 
  15   7  -4    13380.41    12334.88    636.10 o 
  17   7  -4     9980.63     9889.64    585.64 o 
  19   7  -4     9682.76    10331.02    603.64 o 
 -14   8  -4     3784.35     3108.03    408.37 o 
 -12   8  -4     5556.39     5646.29    512.47 o 
 -10   8  -4     7049.98     6944.09    535.03 o 
  -8   8  -4    11837.29    11501.23    714.16 o 
  -6   8  -4    12018.64    11685.57    987.56 o 
  -4   8  -4    20204.44    20473.58   1052.43 o 
  -2   8  -4    22476.78    22449.08    983.31 o 
   0   8  -4    13976.95    13560.91    552.85 o 
   2   8  -4    28188.53    28530.13    821.27 o 
   4   8  -4    19644.56    19544.55    669.72 o 
   6   8  -4    26802.39    27189.33    883.89 o 
   8   8  -4    18595.89    18869.72    670.09 o 
  10   8  -4    23243.89    23428.35    953.08 o 
  12   8  -4    14854.66    14728.93    692.09 o 
  14   8  -4    12727.59    12146.88    609.36 o 
  16   8  -4     8323.49     8066.85    500.62 o 
  18   8  -4     7088.76     7200.52    482.13 o 
 -13   9  -4      797.33      957.07    277.30 o 
 -11   9  -4      278.88      173.83    193.16 o 
  -9   9  -4     2652.14     2582.09    332.98 o 
  -7   9  -4     2775.46     2844.23    224.70 o 
  -5   9  -4     2772.78     2683.28    287.67 o 
  -3   9  -4     4814.02     4859.40    340.47 o 
  -1   9  -4     3738.03     3666.99    419.62 o 
   1   9  -4     5148.52     5415.60    199.74 o 
   3   9  -4     4638.28     4982.48    232.73 o 
   5   9  -4     3337.20     3524.20    190.91 o 
   7   9  -4     8428.33     8758.46    466.08 o 
   9   9  -4     3118.07     2697.45    385.50 o 
  11   9  -4     1177.63     1185.43    166.30 o 
  13   9  -4      573.01      616.12    149.38 o 
  15   9  -4     1644.83     1983.68    280.03 o 
  17   9  -4      178.32      234.07    156.44 o 
 -14  10  -4     1469.98     1443.42    320.19 o 
 -12  10  -4     1595.05     1176.26    282.86 o 
 -10  10  -4     2835.99     2778.21    361.91 o 
  -8  10  -4      958.64     1043.62    239.38 o 
  -6  10  -4     4361.35     4619.14    372.57 o 
  -4  10  -4     2907.49     2741.47    384.79 o 
  -2  10  -4     5892.07     6220.59    378.70 o 
   0  10  -4     6044.98     6340.97    291.94 o 
   2  10  -4    11771.21    12282.64    442.94 o 
   4  10  -4     9026.29     9251.87    371.10 o 
   6  10  -4     5668.16     5987.06    266.86 o 
   8  10  -4     4403.72     4674.07    281.70 o 
  10  10  -4     4210.50     4394.45    288.06 o 
  12  10  -4     4204.34     4182.85    303.30 o 
  14  10  -4     2590.95     2494.76    258.33 o 
  16  10  -4     3145.38     2960.39    459.06 o 
  18  10  -4     1916.71     2449.88    303.15 o 
 -13  11  -4     8265.31     7845.06    617.79 o 
 -11  11  -4    11038.28    10797.49    709.16 o 
  -9  11  -4    11470.40    11152.19    703.08 o 
  -7  11  -4    15977.14    16736.58    886.84 o 
  -5  11  -4    22009.03    21914.84   1071.59 o 
  -3  11  -4    23230.86    22963.28   1126.42 o 
  -1  11  -4    25536.79    25825.94   1192.21 o 
   1  11  -4    28538.67    29660.88    995.21 o 
   3  11  -4    24748.71    25905.82    872.06 o 
   5  11  -4    27125.66    27932.21    964.48 o 
   7  11  -4    13866.15    13659.70    630.15 o 
   9  11  -4    12094.74    12178.86    573.79 o 
  11  11  -4    11845.63    11932.32    594.98 o 
  13  11  -4    10126.30    10009.18    538.82 o 
  15  11  -4     4907.39     5019.78    377.07 o 
  17  11  -4     5996.74     5620.68    422.08 o 
 -12  12  -4     4428.08     4904.85    485.89 o 
 -10  12  -4     5340.67     4873.82    466.63 o 
  -8  12  -4     6748.84     6284.06    511.26 o 
  -6  12  -4     8209.42     8410.22    529.65 o 
  -4  12  -4    10126.98    10172.42    650.51 o 
  -2  12  -4    12749.85    13508.52    691.54 o 
   0  12  -4    11633.38    11236.44    648.63 o 
   2  12  -4    19298.16    20260.78    704.23 o 
   4  12  -4    13074.39    13062.88    516.70 o 
   6  12  -4    14052.40    14152.47    543.13 o 
   8  12  -4    10242.18    10576.05    509.59 o 
  10  12  -4    11223.35    11400.52    801.79 o 
  12  12  -4     7370.33     6978.65    428.87 o 
  14  12  -4     6364.68     6425.26    431.21 o 
  16  12  -4     5441.70     5739.55    408.74 o 
 -11  13  -4       56.09       65.20    182.80 o 
  -9  13  -4       33.24     -147.44    147.44 o 
  -7  13  -4      598.67      310.43    443.67 o 
  -5  13  -4      429.89      651.40    183.31 o 
  -3  13  -4      681.17      876.56    282.59 o 
  -1  13  -4      529.88      753.18    367.85 o 
   1  13  -4     2927.64     3176.45    280.69 o 
   3  13  -4     1739.93     1805.68    148.36 o 
   5  13  -4      990.93     1272.19    188.55 o 
   7  13  -4     2238.81     2277.91    200.41 o 
   9  13  -4     1776.76     1647.56    184.87 o 
  11  13  -4     1567.70     1563.79    223.67 o 
  13  13  -4      613.86      605.01    162.35 o 
  15  13  -4      787.10      850.50    195.12 o 
 -12  14  -4     1309.25     1501.79    317.41 o 
 -10  14  -4     2015.88     2456.33    352.83 o 
  -8  14  -4     2877.27     2831.38    353.89 o 
  -6  14  -4     2909.76     3235.98    349.46 o 
  -4  14  -4     4524.49     4321.63    455.52 o 
  -2  14  -4     5940.14     5186.57    815.93 o 
   0  14  -4     9656.79     9457.42    568.19 o 
   2  14  -4     7704.48     7810.27    356.92 o 
   4  14  -4     7289.45     7467.64    339.40 o 
   6  14  -4     8365.22     8250.26    421.28 o 
   8  14  -4     8054.25     7934.39    421.21 o 
  10  14  -4     5048.85     5011.96    331.93 o 
  12  14  -4     4852.85     4445.05    400.75 o 
  14  14  -4     4737.03     4557.43    358.27 o 
  16  14  -4     5756.56     5329.12    424.17 o 
 -11  15  -4     3930.77     4009.43    450.85 o 
  -9  15  -4     4882.80     4964.09    463.12 o 
  -7  15  -4     6168.81     6063.09    490.32 o 
  -5  15  -4     4925.64     4070.71    775.18 o 
  -3  15  -4    10115.12     9457.99   1124.91 o 
  -1  15  -4    12420.19    12205.95    715.27 o 
   1  15  -4    18773.18    17151.32    898.45 o 
   3  15  -4    11335.54    11744.52    486.24 o 
   5  15  -4    17012.73    16982.21    809.22 o 
   7  15  -4    14822.90    14388.06    642.83 o 
   9  15  -4    12387.66    11850.57    758.10 o 
  11  15  -4    13669.08    12475.01    635.45 o 
  13  15  -4    10792.82    11347.86    590.16 o 
  15  15  -4    10521.54    10117.89    592.40 o 
 -10  16  -4     2814.49     2874.47    377.79 o 
  -8  16  -4     3950.90     3712.00    755.58 o 
  -6  16  -4     3684.44     3392.67    725.92 o 
  -4  16  -4     5269.52     4940.43    811.16 o 
  -2  16  -4     6064.33     6227.69    483.20 o 
   0  16  -4     7740.76     7708.72    532.59 o 
   2  16  -4     6860.25     6975.05    483.65 o 
   4  16  -4     4845.81     5075.25    289.40 o 
   6  16  -4     5146.77     5068.79    330.04 o 
   8  16  -4     4320.11     4088.50    300.92 o 
  10  16  -4     3355.37     3525.39    294.41 o 
  12  16  -4     1985.70     1700.91    229.63 o 
  14  16  -4     3324.27     2976.67    307.77 o 
  -9  17  -4       77.44      346.47    380.53 o 
  -7  17  -4       47.20     -267.57    329.66 o 
  -5  17  -4       53.25      455.87    369.06 o 
  -3  17  -4       16.76      281.90    368.38 o 
  -1  17  -4       35.24       33.96    328.19 o 
   1  17  -4      170.04      177.75    145.53 o 
   3  17  -4      396.81      335.85    158.40 o 
   5  17  -4       11.22       13.13     94.74 o 
   7  17  -4      482.88      445.88    138.70 o 
   9  17  -4      365.05      171.27    130.51 o 
  11  17  -4       61.66       46.76    126.66 o 
  13  17  -4      118.65      124.16    147.67 o 
  -8  18  -4     5054.57     4525.75    757.45 o 
  -6  18  -4     5678.71     4893.01    824.27 o 
  -4  18  -4     6788.12     5843.59    874.24 o 
  -2  18  -4     6456.07     6126.86    488.25 o 
   0  18  -4     7904.09     7774.29    537.68 o 
   2  18  -4     5685.56     5685.67    430.87 o 
   4  18  -4     7396.39     7106.15    612.11 o 
   6  18  -4     5899.39     5902.39    379.18 o 
   8  18  -4     5649.83     5969.49    379.08 o 
  10  18  -4     3698.11     4119.79    331.79 o 
  12  18  -4     3794.28     3620.47    326.43 o 
  -7  19  -4     7248.47     5994.49    897.60 o 
  -5  19  -4     7460.52     6794.73    966.98 o 
  -3  19  -4     8815.15     8683.75    599.51 o 
  -1  19  -4     7487.80     7482.52    536.15 o 
   1  19  -4     8784.25     8582.07    566.26 o 
   3  19  -4     8145.10     7990.74    666.16 o 
   5  19  -4    10265.96    10059.82    805.21 o 
   7  19  -4     8961.62     7833.89    686.21 o 
   9  19  -4     7103.36     6816.65    438.78 o 
  11  19  -4     5175.07     5338.25    395.62 o 
  -6  20  -4     1687.57     1978.60    566.76 o 
  -4  20  -4     1426.86     1351.30    287.72 o 
  -2  20  -4     1076.58      986.66    232.40 o 
   0  20  -4     1654.83     1899.25    529.86 o 
   2  20  -4     1479.17     1355.58    303.05 o 
   4  20  -4     2897.68     2716.79    383.35 o 
   6  20  -4     2154.56     1850.20    340.90 o 
   8  20  -4     2980.15     3343.66    429.34 o 
  10  20  -4     2461.06     2396.30    351.91 o 
  -3  21  -4      525.54      627.23    215.53 o 
  -1  21  -4      885.13      672.60    291.47 o 
   1  21  -4      737.11      728.81    219.78 o 
   3  21  -4     1378.83     1059.07    293.26 o 
   5  21  -4       90.41      -85.16    169.03 o 
   7  21  -4      415.27      422.53    228.99 o 
   0  22  -4     3503.79     3650.66    383.03 o 
   2  22  -4     5179.12     6119.52    605.94 o 
   4  22  -4     5753.50     5324.98    559.51 o 
 -17   1  -3     1773.51     1330.56    270.49 o 
 -15   1  -3     2769.43     2495.29    447.39 o 
 -11   1  -3     7283.69     8010.21    507.59 o 
  -9   1  -3     7521.22     7808.71    508.18 o 
  -7   1  -3    15561.90    15199.73    705.55 o 
  -5   1  -3    19567.88    18770.99    867.38 o 
  -3   1  -3    35435.76    35082.50   1408.11 o 
  -1   1  -3    26793.58    26841.84    976.99 o 
   1   1  -3    35933.10    35707.27   1248.28 o 
   3   1  -3    49008.09    49126.38   1777.99 o 
   5   1  -3    49944.45    49740.21   2603.37 o 
   7   1  -3    40478.30    41526.52   1546.44 o 
   9   1  -3    28417.73    27711.51   1155.42 o 
  11   1  -3    35228.12    32750.19   1854.77 o 
  13   1  -3    14309.43    14599.90    686.90 o 
  15   1  -3    13274.39    13227.61    681.09 o 
  17   1  -3     7620.13     7822.24    492.31 o 
  19   1  -3     6079.51     6293.96    445.79 o 
 -16   2  -3     7029.99     6675.18    508.03 o 
 -14   2  -3     6110.85     6041.49    634.41 o 
 -12   2  -3    14717.61    15583.85   1366.17 o 
 -10   2  -3    16231.61    17750.22    878.30 o 
  -8   2  -3    23479.91    23613.23   1177.08 o 
  -6   2  -3    29545.65    28407.91   1303.74 o 
  -4   2  -3    45479.06    44021.02   1928.16 o 
  -2   2  -3    34651.43    33810.87   1769.44 o 
   0   2  -3    43792.24    43734.75   1411.47 o 
   2   2  -3    39036.08    38354.96   1508.00 o 
   4   2  -3    42459.22    42303.05   1714.26 o 
   6   2  -3    48617.22    48542.53   2056.92 o 
   8   2  -3    31223.69    30272.46   1188.14 o 
  10   2  -3    25626.22    25613.17   1094.63 o 
  12   2  -3    25305.26    25200.18   1009.35 o 
  14   2  -3    15890.49    15618.92    746.74 o 
  16   2  -3    11080.16    10992.81    588.60 o 
  18   2  -3     7965.48     7488.33    490.52 o 
  20   2  -3     7285.61     7699.52    511.59 o 
 -17   3  -3     2401.59     2476.99    340.91 o 
 -15   3  -3     3555.75     3737.56    532.18 o 
 -13   3  -3     6217.34     6759.90    561.58 o 
 -11   3  -3     9005.27     9559.14    908.87 o 
  -9   3  -3    11387.73    12105.16    674.73 o 
  -7   3  -3    16370.32    16490.54    816.91 o 
  -5   3  -3    20964.05    20965.29    974.79 o 
  -3   3  -3    25262.08    23171.82   1671.66 o 
  -1   3  -3    24550.02    23066.05   1594.53 o 
   1   3  -3    23701.56    23375.28    770.25 o 
   3   3  -3    16234.09    16713.31    584.31 o 
   5   3  -3    30025.65    30193.88   1313.78 o 
   7   3  -3    13885.93    13966.02    612.23 o 
   9   3  -3    11782.40    11378.48    581.74 o 
  11   3  -3    13140.36    13073.31    547.83 o 
  13   3  -3     2907.51     3058.91    255.02 o 
  15   3  -3     4131.50     3530.21    292.31 o 
  17   3  -3     3524.41     3553.86    319.67 o 
  19   3  -3     3154.90     3449.30    330.16 o 
 -16   4  -3      112.11       87.78    230.51 o 
 -14   4  -3     2044.61     1427.91    364.39 o 
 -12   4  -3     1967.58     2092.85    297.59 o 
 -10   4  -3     1132.37     1426.05    405.73 o 
  -8   4  -3     3846.00     4310.14    304.60 o 
  -6   4  -3     2495.35     2469.50    213.13 o 
  -4   4  -3     5083.67     4592.86    481.10 o 
  -2   4  -3     2069.02     2037.26    251.55 o 
   0   4  -3     2316.13     2191.90    256.69 o 
   2   4  -3     5802.09     5953.46    235.19 o 
   4   4  -3     2067.30     2167.94    129.26 o 
   6   4  -3      669.73      615.78     69.55 o 
   8   4  -3     1952.51     1958.95    158.52 o 
  10   4  -3     2774.69     2602.30    202.44 o 
  12   4  -3      562.14      501.09    121.76 o 
  14   4  -3      390.88      447.30    133.18 o 
  16   4  -3      429.41      467.64    143.98 o 
  18   4  -3      378.05      289.15    165.84 o 
  20   4  -3      343.30      570.24    197.22 o 
 -15   5  -3     5892.38     5414.21    653.30 o 
 -13   5  -3     6985.31     7083.39    549.77 o 
 -11   5  -3    10686.58    10687.96   1055.29 o 
  -9   5  -3    19124.38    19567.40    953.68 o 
  -7   5  -3    27534.15    27640.35   1234.12 o 
  -5   5  -3    24669.14    23714.50   1746.71 o 
  -3   5  -3    31112.53    28616.67   2041.18 o 
  -1   5  -3    37711.17    35706.21   2444.26 o 
   1   5  -3    38843.09    39353.03   1305.71 o 
   3   5  -3    34526.50    35786.55   1032.78 o 
   5   5  -3    22444.59    21760.15    754.88 o 
   7   5  -3    27043.34    27142.56    947.63 o 
   9   5  -3    18461.40    18500.15    655.43 o 
  11   5  -3    14968.35    14727.58    740.39 o 
  13   5  -3    13014.71    12003.23    601.64 o 
  15   5  -3     8881.24     9096.16    501.98 o 
  17   5  -3     5149.03     4474.88    390.75 o 
  19   5  -3     3696.71     3491.76    345.21 o 
 -16   6  -3     3447.10     2807.00    508.57 o 
 -14   6  -3     7115.74     6915.44    613.95 o 
 -12   6  -3     8546.00     8261.72    600.15 o 
 -10   6  -3    13246.09    13840.97    774.94 o 
  -8   6  -3    18961.09    19416.90    741.18 o 
  -6   6  -3    24108.90    24428.61   1606.72 o 
  -4   6  -3    23841.81    23120.74   1661.52 o 
  -2   6  -3    30435.11    28580.02   1885.02 o 
   0   6  -3    43700.78    43669.80   2103.28 o 
   2   6  -3    43897.56    43758.45   1165.83 o 
   4   6  -3    33190.64    32301.99   1184.13 o 
   6   6  -3    42843.82    41208.57   1307.23 o 
   8   6  -3    50818.43    50238.20   1759.24 o 
  10   6  -3    39068.39    38254.77   1460.38 o 
  12   6  -3    21070.82    20183.53    877.46 o 
  14   6  -3    20816.49    21426.56    936.42 o 
  16   6  -3    12627.46    12232.97    892.81 o 
  18   6  -3     9787.06    10117.61    594.95 o 
 -15   7  -3      979.08     1191.78    375.99 o 
 -13   7  -3      507.89      287.97    200.34 o 
 -11   7  -3      675.45      835.27    357.33 o 
  -9   7  -3     2503.91     2468.11    300.02 o 
  -7   7  -3     5420.10     5536.45    352.09 o 
  -5   7  -3     4330.99     4725.36    316.75 o 
  -3   7  -3     2977.78     2918.09    234.04 o 
  -1   7  -3    11468.58    11644.53    545.03 o 
   1   7  -3     9403.28     9797.93    302.48 o 
   3   7  -3     8453.10     8455.44    320.62 o 
   5   7  -3     9697.09    10124.48    443.99 o 
   7   7  -3     7446.92     7805.20    297.65 o 
   9   7  -3     7767.74     7513.32    392.52 o 
  11   7  -3     4582.48     4625.37    303.36 o 
  13   7  -3     4625.62     4728.12    326.42 o 
  15   7  -3     2873.13     2921.94    348.07 o 
  17   7  -3     1925.51     1807.95    251.72 o 
  19   7  -3      965.61     1218.54    243.58 o 
 -16   8  -3      332.35      253.53    273.72 o 
 -14   8  -3      554.19      541.98    227.56 o 
 -12   8  -3      555.33      769.88    220.59 o 
 -10   8  -3     1421.41     1237.38    257.52 o 
  -8   8  -3     1933.78     2189.89    273.21 o 
  -6   8  -3     2277.92     2482.80    325.00 o 
  -4   8  -3     4386.14     3775.35    493.38 o 
  -2   8  -3     8469.22     8601.15    425.75 o 
   0   8  -3     3380.57     3276.65    201.47 o 
   2   8  -3    11485.12    11745.23    352.44 o 
   4   8  -3    10412.52    10940.89    404.31 o 
   6   8  -3     9094.30     9237.56    438.90 o 
   8   8  -3     4655.09     4684.93    281.92 o 
  10   8  -3     6406.24     6489.03    479.85 o 
  12   8  -3     4967.25     4662.43    308.08 o 
  14   8  -3     3694.80     3592.48    293.18 o 
  16   8  -3     3324.31     3407.55    314.88 o 
  18   8  -3     1031.91      758.53    198.50 o 
 -15   9  -3     4651.12     4908.74    473.19 o 
 -13   9  -3     7443.68     7638.59    584.79 o 
 -11   9  -3    12303.52    12251.73    796.33 o 
  -9   9  -3    15873.28    14898.49    851.83 o 
  -7   9  -3    13898.11    13209.40    757.66 o 
  -5   9  -3    19006.87    18744.56    917.75 o 
  -3   9  -3    30540.41    30701.79   1375.21 o 
  -1   9  -3    30543.73    30585.64   1286.62 o 
   1   9  -3    31176.16    31512.76    883.72 o 
   3   9  -3    35359.55    35101.24   1144.38 o 
   5   9  -3    32634.07    33175.04   1089.77 o 
   7   9  -3    35390.14    35765.85   1211.63 o 
   9   9  -3    32699.91    31373.41   1178.08 o 
  11   9  -3    17266.86    17171.21   1082.79 o 
  13   9  -3    20158.81    19818.58    887.50 o 
  15   9  -3    12723.66    12560.46    707.31 o 
  17   9  -3     9181.32     9697.30    559.28 o 
 -14  10  -3     6809.69     6449.43    537.79 o 
 -12  10  -3     7489.74     7506.49    563.10 o 
 -10  10  -3    11484.08    11082.48    731.57 o 
  -8  10  -3    13537.08    13741.80    776.20 o 
  -6  10  -3    14422.30    14928.98    833.60 o 
  -4  10  -3    20279.59    20250.69    986.18 o 
  -2  10  -3    23525.76    23587.60   1151.49 o 
   0  10  -3    18369.77    18840.68    690.95 o 
   2  10  -3    30139.07    30892.37    914.26 o 
   4  10  -3    24207.06    24337.54    855.56 o 
   6  10  -3    11057.58    11102.57    459.37 o 
   8  10  -3    10549.36    10563.64    519.36 o 
  10  10  -3     9673.00     9476.95    468.45 o 
  12  10  -3     7051.45     7393.54    426.40 o 
  14  10  -3     8801.48     7903.90    467.62 o 
  16  10  -3     5794.36     6053.46    397.56 o 
  18  10  -3     4384.62     4323.68    650.13 o 
 -15  11  -3      584.68      220.77    219.04 o 
 -13  11  -3      581.94      570.81    227.79 o 
 -11  11  -3     1366.67     1489.59    282.38 o 
  -9  11  -3      955.49      960.38    270.52 o 
  -7  11  -3      386.68      433.83    177.45 o 
  -5  11  -3      665.63      772.24    178.81 o 
  -3  11  -3     2894.86     3241.12    270.72 o 
  -1  11  -3     2464.31     2817.84    218.96 o 
   1  11  -3     1033.73     1229.12    129.79 o 
   3  11  -3     6121.56     6203.87    282.52 o 
   5  11  -3     2059.09     2010.31    149.54 o 
   7  11  -3     2782.13     2837.76    232.22 o 
   9  11  -3     1437.64     1330.26    194.26 o 
  11  11  -3      833.08     1045.54    165.69 o 
  13  11  -3     1118.06     1247.83    194.56 o 
  15  11  -3     1080.59     1070.95    201.03 o 
  17  11  -3      317.70      221.79    165.75 o 
 -14  12  -3     2180.78     2102.72    680.12 o 
 -12  12  -3     2864.35     2798.88    366.52 o 
 -10  12  -3     6719.49     6379.60    505.12 o 
  -8  12  -3     6619.20     7212.07    577.79 o 
  -6  12  -3    12151.59    12256.42    698.69 o 
  -4  12  -3     6725.69     6576.19    485.17 o 
  -2  12  -3    10183.36    10526.32    619.79 o 
   0  12  -3     8398.56     8993.98    367.43 o 
   2  12  -3     1956.53     1973.79    149.96 o 
   4  12  -3     6371.89     6002.35    284.63 o 
   6  12  -3     8818.88     8707.34    365.41 o 
   8  12  -3     6681.15     6636.72    586.24 o 
  10  12  -3     4425.33     4358.51    302.89 o 
  12  12  -3     3753.61     3717.81    290.52 o 
  14  12  -3     1064.01     1327.79    203.25 o 
  16  12  -3     1755.39     1681.48    253.18 o 
 -13  13  -3     4864.94     4486.24    456.00 o 
 -11  13  -3     6812.70     6753.30    678.98 o 
  -9  13  -3     9175.92     9889.08    623.53 o 
  -7  13  -3    13894.52    14673.23    832.43 o 
  -5  13  -3    28647.04    29068.79   1317.88 o 
  -3  13  -3    16294.48    16576.87    784.10 o 
  -1  13  -3    21239.50    21353.92   1021.29 o 
   1  13  -3    24591.33    24561.24    879.99 o 
   3  13  -3    21185.77    21760.85    978.66 o 
   5  13  -3    26332.88    26654.63    985.28 o 
   7  13  -3    19669.33    19231.77    816.14 o 
   9  13  -3    20981.47    20373.10    871.43 o 
  11  13  -3    15204.00    14416.20    701.83 o 
  13  13  -3    13406.39    12882.60    636.61 o 
  15  13  -3     5854.68     5857.64    429.13 o 
  17  13  -3     6275.50     6040.84    441.73 o 
 -12  14  -3     2156.76     2342.22    343.53 o 
 -10  14  -3     3405.61     3695.07    397.74 o 
  -8  14  -3     3825.60     3848.33    649.95 o 
  -6  14  -3     6006.48     6561.10    552.69 o 
  -4  14  -3     7305.19     7428.56    479.73 o 
  -2  14  -3     7344.96     7963.60   1203.87 o 
   0  14  -3    11168.13    11183.56    580.77 o 
   2  14  -3     5079.62     5729.10    265.95 o 
   4  14  -3    13653.92    13599.79    520.22 o 
   6  14  -3    14132.16    14022.56    643.48 o 
   8  14  -3    13223.91    12846.42    660.34 o 
  10  14  -3    11076.01    10323.92    537.22 o 
  12  14  -3     9957.08     9635.78    517.88 o 
  14  14  -3     4770.28     4752.73    359.73 o 
  16  14  -3     3866.88     3617.89    345.09 o 
 -11  15  -3      149.53      198.61    201.04 o 
  -9  15  -3       18.08      -73.11    149.15 o 
  -7  15  -3      171.03      193.34    158.25 o 
  -5  15  -3     1111.31     1074.07    210.51 o 
  -3  15  -3       40.15      241.28    121.37 o 
  -1  15  -3      546.58      485.60    339.19 o 
   1  15  -3      140.55      222.14     88.89 o 
   3  15  -3       98.99      157.11     93.48 o 
   5  15  -3        3.18       31.47     84.07 o 
   7  15  -3       29.99       79.54     98.73 o 
   9  15  -3      206.13      394.96    123.31 o 
  11  15  -3       82.31       66.78    113.84 o 
  13  15  -3      339.05      394.94    162.76 o 
  15  15  -3      204.30      288.38    155.09 o 
 -10  16  -3     2727.41     2786.73    480.93 o 
  -8  16  -3     3738.36     4090.02   1007.02 o 
  -6  16  -3     5575.31     5623.80    633.87 o 
  -4  16  -3     6725.80     7324.36    832.53 o 
  -2  16  -3     8248.87     8115.99    895.44 o 
   0  16  -3     9104.26     8955.99    541.07 o 
   2  16  -3    12770.95    12643.84    520.29 o 
   4  16  -3    12456.67    12222.64    498.30 o 
   6  16  -3     8207.07     8123.28    429.30 o 
   8  16  -3     9663.27     9214.89    498.88 o 
  10  16  -3     7253.70     7182.39    427.21 o 
  12  16  -3     8007.05     8486.38    483.96 o 
  14  16  -3     5096.12     4612.90    362.40 o 
 -11  17  -3     6017.99     6617.96    545.45 o 
  -9  17  -3     7683.30     8100.58    579.02 o 
  -7  17  -3     8681.90     8882.00   1017.15 o 
  -5  17  -3    10074.97     8743.84   1065.82 o 
  -3  17  -3    10929.83    11180.21   1132.27 o 
  -1  17  -3    10625.34    10219.99    646.99 o 
   1  17  -3    13347.07    13265.96    738.40 o 
   3  17  -3    10936.03    11112.61    484.20 o 
   5  17  -3     9804.73     9528.76    508.30 o 
   7  17  -3     9862.53    10186.98    524.83 o 
   9  17  -3     8918.91     8415.63    483.27 o 
  11  17  -3     7525.99     7290.38    449.57 o 
  13  17  -3     5311.95     5349.48    394.93 o 
 -10  18  -3     1895.41     2271.54    560.64 o 
  -8  18  -3     3380.89     2794.53    606.65 o 
  -6  18  -3     3569.65     2843.39    609.48 o 
  -4  18  -3     2846.39     2766.71    571.95 o 
  -2  18  -3     5541.88     5617.75    436.09 o 
   0  18  -3     5411.73     5109.56    516.49 o 
   2  18  -3     5037.98     5110.28    291.09 o 
   4  18  -3     3820.60     3925.40    287.94 o 
   6  18  -3     3595.48     3730.48    287.33 o 
   8  18  -3     2665.95     3021.88    272.75 o 
  10  18  -3     1756.40     1830.50    236.88 o 
  12  18  -3     2230.02     2266.96    264.37 o 
  -9  19  -3      700.16      712.40    414.25 o 
  -7  19  -3      514.85      319.40    301.30 o 
  -5  19  -3      580.84      655.96    388.85 o 
  -3  19  -3      760.86      482.56    358.39 o 
  -1  19  -3      637.74      631.52    179.35 o 
   1  19  -3      110.62      234.65    148.76 o 
   3  19  -3      694.26      632.53    150.52 o 
   5  19  -3      199.47      275.53    124.13 o 
   7  19  -3      158.47      283.23    138.16 o 
   9  19  -3       13.23       25.52    129.37 o 
  11  19  -3       41.64       52.17    133.78 o 
  -6  20  -3     4838.77     4037.81    680.28 o 
  -4  20  -3     6397.29     5359.78    799.09 o 
  -2  20  -3     5245.13     5157.43    426.68 o 
   0  20  -3     5605.18     5660.23    459.05 o 
   2  20  -3     6384.32     6296.44    583.98 o 
   4  20  -3     6833.18     6973.55    578.52 o 
   6  20  -3     4664.61     4722.33    391.18 o 
   8  20  -3     5531.33     5675.53    388.39 o 
  10  20  -3     4520.44     4904.06    376.63 o 
  -5  21  -3     3858.37     2917.10    595.46 o 
  -3  21  -3     6657.70     6388.23    491.60 o 
  -1  21  -3     7840.44     7765.11    540.89 o 
   1  21  -3     8009.67     8747.28    555.91 o 
   3  21  -3     8652.65     9495.81    720.17 o 
   5  21  -3     9201.15     8778.08    727.23 o 
   7  21  -3     7029.16     7211.64    441.47 o 
   9  21  -3     6955.24     6835.97    453.93 o 
  -2  22  -3     1171.32      947.95    291.78 o 
   0  22  -3      744.57      689.10    208.44 o 
   2  22  -3     1703.46     1332.69    314.82 o 
   4  22  -3     1576.07     1647.96    328.52 o 
   6  22  -3      739.35      754.29    267.71 o 
 -18   0  -2     4561.13     5297.46    660.88 o 
 -16   0  -2     7377.57     7317.13    743.09 o 
 -14   0  -2     6718.58     7331.86    685.03 o 
 -12   0  -2    13557.27    15002.21   1163.72 o 
 -10   0  -2    19222.24    20141.77   1302.20 o 
  -8   0  -2    15905.72    16187.62   1050.08 o 
  -6   0  -2    29098.77    28178.92   1733.78 o 
  -4   0  -2    53943.49    52731.91   2855.69 o 
  -2   0  -2    72368.05    71631.30   4214.92 o 
   0   0  -2   116823.99   119268.86   5777.04 o 
   2   0  -2    69050.42    67012.08   3206.38 o 
   4   0  -2   127076.59   125521.77   6266.68 o 
   6   0  -2   101174.52    99853.75   4915.57 o 
   8   0  -2    61590.73    59374.61   3103.09 o 
  10   0  -2    41980.75    40988.45   2428.52 o 
  12   0  -2    42341.27    40211.33   2410.56 o 
  14   0  -2    25387.39    25594.24   1659.26 o 
  16   0  -2    16862.13    17335.02   1172.23 o 
  18   0  -2     9468.89     9185.40    799.80 o 
  20   0  -2     4315.82     4927.25    580.11 o 
 -17   1  -2     3534.81     3391.32    518.29 o 
 -15   1  -2     3198.90     2991.40    328.63 o 
 -13   1  -2     5169.44     4664.30    560.00 o 
 -11   1  -2    11013.51    11985.18    670.53 o 
  -9   1  -2    12626.97    13429.03    718.60 o 
  -7   1  -2    20287.70    20725.63    935.95 o 
  -5   1  -2    37402.30    36747.07   1613.53 o 
  -3   1  -2    20314.84    19342.88    945.96 o 
  -1   1  -2   207755.47   206334.36   8818.48 o 
   1   1  -2    55278.02    55612.91   1943.02 o 
   3   1  -2    33920.62    33404.35   1467.42 o 
   5   1  -2    20767.65    20570.37   1219.31 o 
   7   1  -2    30429.38    31296.27   1787.63 o 
   9   1  -2    10874.04    10750.94    526.62 o 
  11   1  -2    18656.26    18482.89    825.73 o 
  13   1  -2    15267.39    14247.54    677.01 o 
  15   1  -2     7366.42     7643.32    462.28 o 
  17   1  -2     7377.92     7045.92    465.36 o 
  19   1  -2     4038.29     3976.84    353.77 o 
 -18   2  -2       23.89      103.73    176.29 o 
 -16   2  -2       46.47      108.18    156.21 o 
 -14   2  -2      617.73      583.76    237.22 o 
 -12   2  -2      274.79      338.06    153.29 o 
 -10   2  -2       22.41      164.74    138.15 o 
  -8   2  -2     2981.78     3189.96    247.14 o 
  -6   2  -2     2618.67     2999.37    201.26 o 
  -4   2  -2     1351.13     1320.16    121.72 o 
  -2   2  -2      731.85      716.99    122.73 o 
   0   2  -2    21111.65    21506.04   1106.03 o 
   2   2  -2     5965.51     5862.58    353.69 o 
   4   2  -2     4411.38     4421.23    277.48 o 
   6   2  -2     2054.76     2330.27    159.07 o 
   8   2  -2     5484.54     5333.66    285.93 o 
  10   2  -2     2164.71     2155.38    273.17 o 
  12   2  -2       55.26      113.03    116.92 o 
  14   2  -2      864.47      776.36    158.43 o 
  16   2  -2      437.79      368.33    205.41 o 
  18   2  -2      980.72      648.54    180.44 o 
  20   2  -2      562.58      632.77    207.39 o 
 -17   3  -2     4451.65     3975.53    393.56 o 
 -15   3  -2    10892.57    11223.56    910.39 o 
 -13   3  -2    12500.67    12610.38   1231.95 o 
 -11   3  -2    12214.65    11719.97   1199.21 o 
  -9   3  -2    19514.78    20330.80    997.27 o 
  -7   3  -2    19899.15    19657.73    951.86 o 
  -5   3  -2    26322.08    25620.56   1242.10 o 
  -3   3  -2    26164.41    24051.15   1617.65 o 
   1   3  -2    39499.50    39273.89   1173.61 o 
   3   3  -2    50660.39    51873.59   1461.57 o 
   5   3  -2    35840.96    35452.61   1333.68 o 
   7   3  -2    24233.43    23469.84    988.97 o 
   9   3  -2    21180.89    20644.99    833.50 o 
  11   3  -2     8882.90     8897.75    483.46 o 
  13   3  -2     6703.45     6909.90    423.68 o 
  15   3  -2     9167.58     8889.99    500.68 o 
  17   3  -2     4788.48     4310.79    350.38 o 
  19   3  -2     4991.62     4790.03    391.50 o 
 -16   4  -2     7655.59     6984.07    750.02 o 
 -14   4  -2    13800.13    13663.37    772.56 o 
 -12   4  -2    14103.64    13959.48    820.17 o 
 -10   4  -2    23075.63    23915.03   1174.58 o 
  -8   4  -2    31415.62    32248.90   1747.30 o 
  -6   4  -2    29533.42    27588.65   1337.80 o 
  -4   4  -2    50826.27    49202.13   3359.59 o 
  -2   4  -2    43113.00    39616.68   2662.64 o 
   0   4  -2    54980.98    56427.45   2358.80 o 
   2   4  -2    63299.07    62196.51   2019.58 o 
   4   4  -2    48789.17    49154.61   1509.70 o 
   6   4  -2    21785.22    19921.26    801.73 o 
   8   4  -2    23797.05    23173.19    921.38 o 
  10   4  -2    25499.89    25560.81   1002.84 o 
  12   4  -2    13328.84    13579.01    605.31 o 
  14   4  -2    15668.36    15490.72    705.96 o 
  16   4  -2    12307.90    11604.91    606.39 o 
  18   4  -2    10656.25    10062.79    585.61 o 
 -17   5  -2     1403.07     1343.40    264.11 o 
 -15   5  -2     1914.78     2236.70    413.50 o 
 -13   5  -2     5662.22     6217.19    462.50 o 
 -11   5  -2     3835.42     3744.02    475.26 o 
  -9   5  -2     5860.23     5948.91    312.12 o 
  -7   5  -2     4672.44     4722.43    248.04 o 
  -5   5  -2    13259.85    11993.56    995.56 o 
  -1   5  -2    15876.48    15762.84    972.96 o 
   1   5  -2    25134.55    25752.64    685.02 o 
   3   5  -2    24968.37    24857.39    816.02 o 
   5   5  -2    24977.15    25287.11    798.24 o 
   7   5  -2    14652.80    15028.47    625.87 o 
   9   5  -2     8576.33     8235.53    414.79 o 
  11   5  -2     8359.92     8059.03    446.07 o 
  13   5  -2     4669.70     4888.67    326.38 o 
  15   5  -2     3000.69     2671.57    267.74 o 
  17   5  -2     2225.26     2547.16    278.38 o 
  19   5  -2     1309.88     1570.78    256.37 o 
 -16   6  -2     1308.56     1265.93    376.29 o 
 -14   6  -2     1862.82     1962.23    295.26 o 
 -12   6  -2     1968.68     1718.91    302.45 o 
 -10   6  -2     2311.18     2430.50    303.20 o 
  -8   6  -2     3290.30     3063.33    214.33 o 
  -6   6  -2     6856.07     6676.52    458.55 o 
  -4   6  -2     3639.58     3593.24    277.69 o 
  -2   6  -2     8172.96     8455.74    483.84 o 
   0   6  -2     7387.10     7598.68    300.30 o 
   2   6  -2     2007.20     2072.01     93.21 o 
   4   6  -2     6780.72     7305.12    289.96 o 
   6   6  -2     3304.15     3527.80    206.36 o 
   8   6  -2     5787.18     5651.17    299.57 o 
  10   6  -2      853.96      798.94    137.07 o 
  12   6  -2     1932.72     1879.99    250.30 o 
  14   6  -2     1447.62     1337.46    190.98 o 
  16   6  -2      650.66      820.74    190.24 o 
  18   6  -2      859.44     1003.99    209.63 o 
 -17   7  -2     3519.26     3582.82    542.24 o 
 -15   7  -2     5035.36     4370.47    433.97 o 
 -13   7  -2     5694.31     5475.23    445.72 o 
 -11   7  -2    11015.29    11193.49    676.81 o 
  -9   7  -2    13340.79    12503.57    692.38 o 
  -7   7  -2    25024.46    25746.47    940.76 o 
  -5   7  -2    29127.83    28886.40   1295.52 o 
  -3   7  -2    62902.16    62389.52   2657.80 o 
  -1   7  -2    46287.02    45215.86   1806.25 o 
   1   7  -2    57904.11    58858.97   1983.62 o 
   3   7  -2    62956.72    64130.30   2008.33 o 
   5   7  -2    46024.76    45884.93   1445.26 o 
   7   7  -2    35250.45    36253.44   1129.42 o 
   9   7  -2    35048.27    34070.54   1400.58 o 
  11   7  -2    24361.37    22538.57    969.40 o 
  13   7  -2    19995.90    19668.76    910.28 o 
  15   7  -2    11001.87    10597.92    580.51 o 
  17   7  -2     9541.57     9315.31    553.48 o 
  19   7  -2     7005.67     7112.45    483.92 o 
 -16   8  -2     4797.14     5014.35    651.41 o 
 -14   8  -2     6696.05     7191.78    623.16 o 
 -12   8  -2     8472.07     8860.03    582.70 o 
 -10   8  -2     8949.87     9428.07    629.11 o 
  -8   8  -2    17135.37    17093.67    902.79 o 
  -6   8  -2    24034.95    23481.33   1152.77 o 
  -4   8  -2    27843.50    27755.38   1284.93 o 
  -2   8  -2    41023.22    39955.14   1661.45 o 
   0   8  -2    32330.40    32943.20   1063.54 o 
   2   8  -2    54078.11    55124.20   1506.32 o 
   4   8  -2    47017.51    48048.20   1533.65 o 
   6   8  -2    41600.22    40808.53   1338.99 o 
   8   8  -2    45335.57    44049.70   1685.32 o 
  10   8  -2    26881.44    25477.57   1079.98 o 
  12   8  -2    20468.41    18913.97    877.17 o 
  14   8  -2    15130.04    14502.53    726.14 o 
  16   8  -2    10660.11    10755.63    593.91 o 
  18   8  -2     7686.66     8167.26    521.79 o 
 -15   9  -2     1225.84     1333.85    285.07 o 
 -13   9  -2     1334.59      969.30    243.46 o 
 -11   9  -2     2721.19     2366.27    309.80 o 
  -9   9  -2     2575.07     2632.25    314.56 o 
  -7   9  -2     6906.98     6997.00    474.00 o 
  -5   9  -2     4903.22     4751.85    388.02 o 
  -3   9  -2     8056.23     8717.76    566.48 o 
  -1   9  -2     2565.36     2590.02    213.68 o 
   1   9  -2     3822.46     4122.24    173.20 o 
   3   9  -2     4451.96     4757.17    208.46 o 
   5   9  -2     1130.93     1185.87    106.47 o 
   7   9  -2     1617.77     1668.03    111.84 o 
   9   9  -2      665.37      620.98    117.59 o 
  11   9  -2     1435.21     1219.78    161.22 o 
  13   9  -2      673.18      618.74    149.18 o 
  15   9  -2      855.17      739.50    171.95 o 
  17   9  -2      639.56      688.18    230.97 o 
 -16  10  -2     1013.40     1188.30    279.47 o 
 -14  10  -2     1835.13     2004.34    314.92 o 
 -12  10  -2     3448.15     3114.28    349.92 o 
 -10  10  -2     5744.97     5551.24    425.18 o 
  -8  10  -2     1910.60     1624.54    238.70 o 
  -6  10  -2     5954.67     5768.74    468.78 o 
  -4  10  -2     6705.64     6839.30    513.08 o 
  -2  10  -2    10023.64     9608.00    531.58 o 
   0  10  -2     8959.29     8947.08    352.58 o 
   2  10  -2     9233.25     9608.02    309.39 o 
   4  10  -2     6913.26     6906.87    234.32 o 
   6  10  -2     9462.83     9572.56    352.45 o 
   8  10  -2      908.93      976.64    135.21 o 
  10  10  -2     3582.69     3490.00    258.79 o 
  12  10  -2     4272.73     4201.67    300.05 o 
  14  10  -2     2778.33     2705.98    262.44 o 
  16  10  -2     1708.11     1514.34    237.60 o 
  18  10  -2     1449.59     1440.42    249.30 o 
 -15  11  -2     7666.82     8174.52    592.09 o 
 -13  11  -2    10575.77    10045.78    669.28 o 
 -11  11  -2    14711.05    15175.32    850.98 o 
  -9  11  -2    18003.14    16901.90    938.44 o 
  -7  11  -2    19020.91    19882.79   1141.45 o 
  -5  11  -2    18853.56    18851.51    989.84 o 
  -3  11  -2    32821.34    32253.28   1630.36 o 
  -1  11  -2    25272.69    25538.21   1199.80 o 
   1  11  -2    33704.41    34855.67   1044.60 o 
   3  11  -2    22444.86    23003.36    656.63 o 
   5  11  -2    24854.31    24026.39    831.97 o 
   7  11  -2    14807.33    14739.78    646.50 o 
   9  11  -2    13954.79    13673.93    647.73 o 
  11  11  -2    11383.87    12036.73    580.31 o 
  13  11  -2     9721.73     9411.00    513.65 o 
  15  11  -2     8954.26     9447.56    545.81 o 
  17  11  -2     6190.32     6311.87    513.10 o 
 -14  12  -2     3465.76     3674.20    416.48 o 
 -12  12  -2     6639.36     6664.50    506.39 o 
 -10  12  -2     7082.13     6695.10    483.22 o 
  -8  12  -2    10177.63    10755.48    641.88 o 
  -6  12  -2    10816.80    10535.90    588.67 o 
  -4  12  -2    15616.22    15364.87    745.93 o 
  -2  12  -2    16303.64    16458.30    803.74 o 
   0  12  -2    21020.40    21594.54    753.80 o 
   2  12  -2    14569.54    15165.42    454.26 o 
   4  12  -2    15558.28    15905.66    567.67 o 
   6  12  -2    17310.78    16229.74    696.55 o 
   8  12  -2    11916.24    11348.36    522.28 o 
  10  12  -2     8770.40     9168.41    473.99 o 
  12  12  -2     9348.56     9345.19    500.37 o 
  14  12  -2     7200.38     7370.62    454.49 o 
  16  12  -2     4649.86     4887.34    383.72 o 
 -13  13  -2       64.39       29.09    179.93 o 
 -11  13  -2      315.68      530.66    205.16 o 
  -9  13  -2      185.97      171.62    151.88 o 
  -7  13  -2      836.36      939.44    214.19 o 
  -5  13  -2     1118.52     1595.05    207.41 o 
  -3  13  -2     1858.05     2103.76    218.99 o 
  -1  13  -2     1271.42     1552.77    212.61 o 
   1  13  -2     1292.20     1436.52     99.06 o 
   3  13  -2     1690.72     1729.40    138.24 o 
   5  13  -2     1507.45     1479.19    133.16 o 
   7  13  -2     1941.74     2035.83    329.63 o 
   9  13  -2      976.85      963.67    156.04 o 
  11  13  -2     1288.79     1170.78    181.23 o 
  13  13  -2      341.26      274.84    136.69 o 
  15  13  -2      628.17      630.95    183.71 o 
  17  13  -2       51.58      250.62    242.78 o 
 -14  14  -2     2051.86     2321.88    349.75 o 
 -12  14  -2     3239.07     3379.90    376.94 o 
 -10  14  -2     4342.56     4123.67    398.54 o 
  -8  14  -2     4356.97     4337.24    385.13 o 
  -6  14  -2     8324.43     8301.84    535.89 o 
  -4  14  -2     6020.62     6218.63    449.54 o 
  -2  14  -2    12535.77    13192.45    671.11 o 
   0  14  -2    11850.88    12320.99    479.32 o 
   2  14  -2    20083.91    20275.32    724.79 o 
   4  14  -2    11080.24    11332.00    458.49 o 
   6  14  -2    12041.00    11285.31    537.81 o 
   8  14  -2     8162.75     8461.39    446.43 o 
  10  14  -2     8250.42     7814.72    445.41 o 
  12  14  -2     6483.52     6578.48    460.32 o 
  14  14  -2     3012.29     3142.57    301.39 o 
  16  14  -2     4566.92     3948.67    362.11 o 
 -13  15  -2     5231.72     5320.01    493.35 o 
 -11  15  -2     5758.65     5981.88    490.75 o 
  -9  15  -2     8768.15     8135.65    557.51 o 
  -7  15  -2    12171.90    11437.50    669.38 o 
  -5  15  -2    13922.54    15240.99    781.42 o 
  -3  15  -2    15869.80    16465.29    806.43 o 
  -1  15  -2    22814.71    23556.49   1072.72 o 
   1  15  -2    28416.99    28853.99    969.78 o 
   3  15  -2    27185.69    26887.77    937.97 o 
   5  15  -2    21255.65    20592.40    885.54 o 
   7  15  -2    22550.63    22248.00    948.10 o 
   9  15  -2    17884.78    17378.83    789.59 o 
  11  15  -2    12984.42    12765.83    644.91 o 
  13  15  -2     9045.95     9020.87    532.81 o 
  15  15  -2    10032.51    10293.91    602.78 o 
 -12  16  -2     4155.91     4429.20    451.28 o 
 -10  16  -2     4701.92     4289.35    413.79 o 
  -8  16  -2     4380.35     4253.21    388.87 o 
  -6  16  -2     6633.85     6412.43    470.06 o 
  -4  16  -2     4512.29     4964.27    384.93 o 
  -2  16  -2     6409.18     6439.69    780.13 o 
   0  16  -2     7772.01     6979.92    469.94 o 
   2  16  -2     8861.09     8956.26    390.82 o 
   4  16  -2     6098.95     6239.80    314.76 o 
   6  16  -2     6221.28     6017.01    376.57 o 
   8  16  -2     4101.50     4127.10    293.31 o 
  10  16  -2     4888.04     5086.20    354.79 o 
  12  16  -2     5031.42     5197.06    365.33 o 
  14  16  -2     3046.92     3086.04    303.65 o 
 -11  17  -2      316.84      141.21    188.34 o 
  -9  17  -2       50.98      161.26    176.04 o 
  -7  17  -2      409.49      363.03    242.52 o 
  -5  17  -2      387.13      187.93    145.02 o 
  -3  17  -2      383.19      452.89    291.60 o 
  -1  17  -2      421.09      460.41    293.03 o 
   1  17  -2      483.80      528.65    110.98 o 
   3  17  -2      255.64      337.66     99.83 o 
   5  17  -2      462.59      591.19    130.79 o 
   7  17  -2      537.86      775.28    151.40 o 
   9  17  -2      280.48      231.17    131.74 o 
  11  17  -2      311.14      117.05    136.63 o 
  13  17  -2      237.60      451.22    170.29 o 
 -10  18  -2     3565.02     3424.94    465.57 o 
  -8  18  -2     6342.80     6171.97    512.47 o 
  -6  18  -2     6489.53     6551.42    806.42 o 
  -4  18  -2     7640.48     7371.70    879.87 o 
  -2  18  -2     8002.23     8094.89    877.86 o 
   0  18  -2     6383.33     6394.08    461.23 o 
   2  18  -2     5622.26     5485.60    301.62 o 
   4  18  -2     4404.95     4304.07    472.40 o 
   6  18  -2     6011.08     6061.31    387.78 o 
   8  18  -2     5335.50     5786.29    362.63 o 
  10  18  -2     3369.01     3404.19    296.91 o 
  12  18  -2     2633.66     2818.51    333.39 o 
  -9  19  -2     6930.84     7842.97    914.70 o 
  -7  19  -2     6851.47     5629.93    793.77 o 
  -5  19  -2    10860.62     9889.76   1033.31 o 
  -3  19  -2     9203.86     9279.84    969.51 o 
  -1  19  -2    10477.36    10687.14    661.59 o 
   1  19  -2     8258.68     8100.62    518.52 o 
   3  19  -2     7836.62     7813.27    457.96 o 
   5  19  -2     8288.42     7939.11    841.55 o 
   7  19  -2     6928.94     7094.02    423.01 o 
   9  19  -2     6822.26     6928.79    422.91 o 
  11  19  -2     5723.35     5955.47    449.22 o 
  -8  20  -2      696.08      361.23    351.29 o 
  -6  20  -2     3682.46     3652.83    635.60 o 
  -4  20  -2     2823.33     2920.74    563.78 o 
  -2  20  -2     3865.25     3588.15    351.17 o 
   0  20  -2     2387.15     2330.43    275.96 o 
   2  20  -2     3472.64     3315.35    396.04 o 
   4  20  -2     2848.77     2673.31    255.20 o 
   6  20  -2     5815.10     6247.72    390.93 o 
   8  20  -2     3030.23     2831.68    275.68 o 
  10  20  -2     3316.61     3305.20    305.83 o 
  -7  21  -2      575.71      392.74    361.10 o 
  -5  21  -2      173.41      378.67    339.86 o 
  -3  21  -2      918.74      868.14    357.83 o 
  -1  21  -2      567.00      951.00    215.79 o 
   1  21  -2      989.52     1100.28    210.63 o 
   3  21  -2     1335.70     1414.65    203.74 o 
   5  21  -2      904.08      981.62    192.41 o 
   7  21  -2     1016.92     1091.12    203.31 o 
   9  21  -2      251.01      198.38    155.50 o 
  -4  22  -2     5707.87     5381.13    571.56 o 
  -2  22  -2     6638.20     6379.60    585.07 o 
   0  22  -2     7049.89     6693.02    481.72 o 
   2  22  -2     8499.34     9017.46    737.97 o 
   4  22  -2     9408.67    10066.50    547.86 o 
   6  22  -2     5520.91     5775.82    401.95 o 
  -1  23  -2     4682.38     3995.16    496.67 o 
   1  23  -2     4364.05     4588.68    510.17 o 
   3  23  -2     6241.23     5533.60    576.11 o 
 -17   1  -1     2703.10     2805.19    327.15 o 
 -15   1  -1     5718.79     5366.42    408.42 o 
 -13   1  -1     4580.08     4709.67    470.92 o 
 -11   1  -1    17244.70    17389.65    688.19 o 
  -9   1  -1    14079.71    15636.91    740.06 o 
  -7   1  -1    30650.16    31682.27   1388.98 o 
  -5   1  -1    36146.54    35538.50   1515.09 o 
  -3   1  -1    65306.42    63022.01   2525.68 o 
  -1   1  -1    43431.45    44536.42   1656.68 o 
   1   1  -1    52327.30    54435.19   1664.90 o 
   3   1  -1    72872.77    74232.38   2789.11 o 
   5   1  -1    48863.82    47778.34   1836.60 o 
   7   1  -1    50051.24    51402.60   2001.54 o 
   9   1  -1    21444.85    21402.14    941.84 o 
  11   1  -1    22970.35    23390.08   1047.27 o 
  13   1  -1    11238.74    10565.81    548.45 o 
  15   1  -1     8050.94     8150.96    475.23 o 
  17   1  -1     3827.48     3623.60    326.99 o 
  19   1  -1     3342.42     3646.32    347.96 o 
 -18   2  -1     6065.68     5339.87    587.69 o 
 -16   2  -1     8983.46     7999.65   1172.09 o 
 -14   2  -1    12012.38    11423.82    656.76 o 
 -12   2  -1    22933.12    24106.57   1128.50 o 
 -10   2  -1    26173.67    27657.34    995.98 o 
  -8   2  -1    46712.74    50143.48   2223.33 o 
  -6   2  -1    54156.45    53742.49   2217.55 o 
  -4   2  -1    69751.51    67987.57   2789.60 o 
  -2   2  -1    72168.59    67531.23   3819.47 o 
   0   2  -1    71092.38    71914.12   3549.45 o 
   2   2  -1    62189.14    62987.53   1996.48 o 
   4   2  -1    73329.48    74048.63   2222.99 o 
   6   2  -1    81318.10    79271.10   2990.04 o 
   8   2  -1    43001.97    42438.07   1600.76 o 
  10   2  -1    43092.49    41378.89   1721.18 o 
  12   2  -1    28382.62    28762.32   1054.88 o 
  14   2  -1    16028.91    16186.83    766.37 o 
  16   2  -1    13014.92    12324.27    637.63 o 
  18   2  -1    10210.97    10019.89    582.23 o 
 -17   3  -1     3670.15     3857.78    377.88 o 
 -15   3  -1     6753.33     6899.61    473.60 o 
 -13   3  -1     2092.19     1964.22    263.00 o 
 -11   3  -1    14129.41    15365.44    833.46 o 
  -9   3  -1    10461.34    11081.68    500.03 o 
  -7   3  -1    19424.60    20563.06   1071.35 o 
  -5   3  -1    12035.54    11738.78    632.93 o 
   1   3  -1    10722.51    11059.97    287.80 o 
   3   3  -1     5105.28     5070.03    190.68 o 
   5   3  -1    12164.94    12217.61    427.32 o 
   7   3  -1    18790.55    19472.67    659.60 o 
   9   3  -1     6227.84     6207.93    320.02 o 
  11   3  -1     5309.96     5670.05    318.93 o 
  13   3  -1     5698.00     5473.31    332.55 o 
  15   3  -1     4697.76     4776.63    683.44 o 
  17   3  -1     3301.17     3237.54    304.41 o 
  19   3  -1     2403.49     2103.69    279.88 o 
 -18   4  -1      357.33      332.01    186.02 o 
 -16   4  -1      506.97      557.21    186.03 o 
 -14   4  -1      693.26      728.96    194.63 o 
 -12   4  -1     1795.06     1873.47    259.29 o 
 -10   4  -1      695.32      658.07    242.73 o 
  -8   4  -1      473.84      641.50     97.90 o 
  -6   4  -1       94.81      136.68    117.92 o 
  -4   4  -1     4497.08     4457.56    312.29 o 
  -2   4  -1      718.54      727.86    189.91 o 
   0   4  -1      472.70      548.08     44.93 o 
   2   4  -1     3366.18     3513.34    123.16 o 
   4   4  -1     2582.53     2795.12    106.60 o 
   6   4  -1      624.09      743.57     72.66 o 
   8   4  -1     1129.84     1218.56    102.00 o 
  10   4  -1       56.63      -12.87     68.16 o 
  12   4  -1     3640.32     3363.49    258.73 o 
  14   4  -1     1211.58     1115.81    176.81 o 
  16   4  -1      508.77      455.80    157.43 o 
  18   4  -1       58.36      153.38    145.98 o 
 -17   5  -1     5883.20     6116.18    467.82 o 
 -15   5  -1     7921.14     7929.21    801.72 o 
 -13   5  -1    20919.31    21119.37   1093.45 o 
 -11   5  -1    16957.29    16045.17    874.97 o 
  -9   5  -1    21881.72    21127.06   1092.16 o 
  -7   5  -1    30007.75    29957.36   1070.94 o 
  -5   5  -1    36355.45    34684.74   2046.10 o 
  -3   5  -1    45712.37    42412.05   1997.38 o 
  -1   5  -1    30391.64    29906.27   1031.89 o 
   1   5  -1    35759.76    36508.10   1205.63 o 
   3   5  -1    34486.59    34370.57    964.58 o 
   5   5  -1    12283.60    11055.34    471.30 o 
   7   5  -1    20019.56    19194.61    653.37 o 
   9   5  -1    22728.88    22117.10    718.32 o 
  11   5  -1    22679.09    22377.89    901.84 o 
  13   5  -1    12102.29    12355.65    579.42 o 
  15   5  -1    10822.53    10835.75    562.52 o 
  17   5  -1     7199.04     6587.10    583.03 o 
  19   5  -1     5527.39     6045.11    521.92 o 
 -18   6  -1     4087.69     3838.85    400.92 o 
 -16   6  -1     5465.83     5782.86    443.20 o 
 -14   6  -1    10058.12     9778.87    983.19 o 
 -12   6  -1    11144.86    11113.65    656.12 o 
 -10   6  -1    15155.98    15030.02    809.27 o 
  -8   6  -1    29497.85    29879.89   1020.78 o 
  -6   6  -1    40661.64    38314.01   1531.93 o 
  -4   6  -1    46277.63    45405.94   1872.59 o 
  -2   6  -1    66770.64    64038.90   2696.50 o 
   0   6  -1    80403.55    82057.78   2520.99 o 
   2   6  -1    92174.87    92819.56   2507.99 o 
   4   6  -1    68241.92    67666.27   1856.37 o 
   6   6  -1    52338.93    51808.14   1629.33 o 
   8   6  -1    40272.66    40081.89   1312.39 o 
  10   6  -1    34665.27    34951.27   1170.46 o 
  12   6  -1    27242.31    27696.75   1236.10 o 
  14   6  -1    17137.39    17544.40    829.29 o 
  16   6  -1     9264.98     9849.42    559.30 o 
  18   6  -1     5851.97     5419.07    587.33 o 
 -17   7  -1      765.17      674.75    213.09 o 
 -15   7  -1     1725.03     1851.81    281.23 o 
 -13   7  -1     3468.57     3544.90    349.06 o 
 -11   7  -1     4473.39     4101.12    368.28 o 
  -9   7  -1     4366.96     4399.96    465.01 o 
  -7   7  -1     6560.33     6766.62    395.38 o 
  -5   7  -1    13997.08    13409.35   1128.70 o 
  -3   7  -1    13857.94    14036.81    697.32 o 
  -1   7  -1    13599.48    13957.91    521.97 o 
   1   7  -1    18346.27    19775.49    640.74 o 
   3   7  -1     8742.41     8643.79    272.97 o 
   5   7  -1     3747.52     3475.51    133.46 o 
   7   7  -1     5869.65     5892.96    245.61 o 
   9   7  -1     7357.55     7106.58    292.31 o 
  11   7  -1     4928.53     4949.93    302.32 o 
  13   7  -1     3311.58     3565.18    279.93 o 
  15   7  -1     2292.09     2049.40    235.37 o 
  17   7  -1     1269.71     1387.90    286.23 o 
  19   7  -1     1049.21     1125.96    342.96 o 
 -16   8  -1     1024.96     1196.35    342.96 o 
 -14   8  -1     1075.08     1229.17    248.37 o 
 -12   8  -1     2517.58     2320.64    283.77 o 
 -10   8  -1     8142.65     8116.29    513.82 o 
  -8   8  -1     7452.91     7705.85    473.60 o 
  -6   8  -1     8555.93     8233.90    721.21 o 
  -4   8  -1     8778.82     8512.91    479.66 o 
  -2   8  -1    18495.18    18865.64    820.16 o 
   0   8  -1     8063.56     8105.95    312.32 o 
   2   8  -1    11839.08    12053.50    356.06 o 
   4   8  -1     9180.08     9273.26    288.31 o 
   6   8  -1    11871.03    11973.37    367.78 o 
   8   8  -1    17049.38    17034.53    598.94 o 
  10   8  -1     4052.65     4093.63    213.31 o 
  12   8  -1     2920.75     3021.12    203.28 o 
  14   8  -1     2198.69     2215.06    234.07 o 
  16   8  -1     2351.12     2424.16    266.84 o 
  18   8  -1      513.87      522.01    188.74 o 
 -17   9  -1     5388.92     5308.70    685.37 o 
 -15   9  -1     5863.38     6315.30    499.09 o 
 -13   9  -1    11193.43    11182.08    678.05 o 
 -11   9  -1     8423.77     8880.13    575.66 o 
  -9   9  -1    29584.70    28562.51   1417.70 o 
  -7   9  -1    23783.96    24555.82   1134.07 o 
  -5   9  -1    27031.04    27040.32   1234.68 o 
  -3   9  -1    28303.83    27928.69   1241.59 o 
  -1   9  -1    42987.64    43840.57   1418.28 o 
   1   9  -1    39555.02    40058.53   1361.85 o 
   3   9  -1    48261.47    48616.39   1343.37 o 
   5   9  -1    45452.59    45305.47   1260.68 o 
   7   9  -1    31854.32    30974.30   1037.72 o 
   9   9  -1    32460.00    32808.87   1110.62 o 
  11   9  -1    14514.62    15519.25    575.16 o 
  13   9  -1    13091.56    12621.67    632.71 o 
  15   9  -1     9430.65     9529.82    533.01 o 
  17   9  -1     6407.79     6891.24    459.54 o 
 -16  10  -1     5090.81     5565.35    499.65 o 
 -14  10  -1     9273.49     9296.55    635.08 o 
 -12  10  -1     9722.39    10121.99    631.61 o 
 -10  10  -1    22042.68    21593.39   1115.11 o 
  -8  10  -1    19615.14    19080.25    985.62 o 
  -6  10  -1    17680.37    18363.54   1073.49 o 
  -4  10  -1    23512.35    22757.98   1196.92 o 
  -2  10  -1    26129.64    26825.78   1190.14 o 
   0  10  -1    21910.24    22589.75    784.24 o 
   2  10  -1    15460.44    15695.27    475.41 o 
   4  10  -1    26671.30    26835.78    758.85 o 
   6  10  -1    15826.51    16527.79    481.42 o 
   8  10  -1    26708.71    25833.37    858.59 o 
  10  10  -1    12831.85    13399.88    488.81 o 
  12  10  -1    10832.56    10923.30    540.50 o 
  14  10  -1    11665.75    12039.40    590.17 o 
  16  10  -1     8475.74     8904.13    530.46 o 
 -15  11  -1      620.15      939.27    253.63 o 
 -13  11  -1      850.44      864.98    232.19 o 
 -11  11  -1      414.35      496.29    184.42 o 
  -9  11  -1     2141.50     2611.38    572.27 o 
  -7  11  -1      360.05      285.98    180.92 o 
  -5  11  -1     2169.04     2157.60    244.55 o 
  -3  11  -1     1465.78     1478.87    167.40 o 
  -1  11  -1     1057.65     1032.20     97.24 o 
   1  11  -1     1532.86     1579.33     96.59 o 
   3  11  -1     6773.79     6840.44    236.70 o 
   5  11  -1     2424.53     2395.35    112.06 o 
   7  11  -1      955.01     1081.59    100.67 o 
   9  11  -1     1434.52     1291.17    159.10 o 
  11  11  -1      239.49      206.03    115.27 o 
  13  11  -1      284.43      233.62    121.64 o 
  15  11  -1      878.76     1081.60    565.54 o 
  17  11  -1      112.96      238.06    242.42 o 
 -16  12  -1     3463.27     3756.97    420.69 o 
 -14  12  -1     2847.69     2808.10    509.93 o 
 -12  12  -1     4574.92     4630.87    426.44 o 
 -10  12  -1     4068.91     4039.24    390.77 o 
  -8  12  -1     4326.69     4361.15    384.82 o 
  -6  12  -1    11382.97    11643.32    764.64 o 
  -4  12  -1     6926.49     6728.06    694.94 o 
  -2  12  -1     4171.59     4326.14    332.28 o 
   0  12  -1     6024.52     6488.71    298.07 o 
   2  12  -1     7691.48     7989.20    275.87 o 
   4  12  -1     2272.17     2441.17    122.88 o 
   6  12  -1     7460.47     7372.55    293.65 o 
   8  12  -1     2554.10     2538.75    205.45 o 
  10  12  -1     6208.09     5882.04    343.21 o 
  12  12  -1     3723.88     3728.24    375.63 o 
  14  12  -1     2769.62     2749.38    299.39 o 
  16  12  -1     1868.74     1645.17    371.00 o 
 -15  13  -1     4223.57     4480.21    448.28 o 
 -13  13  -1     8450.14     8917.96    614.39 o 
 -11  13  -1     9987.62     9803.29    638.72 o 
  -9  13  -1    15302.66    14905.55    803.92 o 
  -7  13  -1    18247.50    18115.00    940.15 o 
  -5  13  -1    26958.74    26572.86   1238.25 o 
  -3  13  -1    25812.84    26360.86   1229.53 o 
  -1  13  -1    29675.76    30574.90   1356.72 o 
   1  13  -1    24253.07    24830.95    726.18 o 
   3  13  -1    15677.48    16329.11    516.83 o 
   5  13  -1    30615.79    30053.46   1049.84 o 
   7  13  -1    19567.74    19354.16    818.39 o 
   9  13  -1    17305.96    16902.67    746.20 o 
  11  13  -1    15652.34    15672.12    727.61 o 
  13  13  -1    11505.98    12055.66    603.31 o 
  15  13  -1     6491.17     6481.77    667.20 o 
 -14  14  -1     2588.05     2455.87    351.50 o 
 -12  14  -1     4742.57     4538.69    433.14 o 
 -10  14  -1     5419.03     5861.12    467.75 o 
  -8  14  -1     7272.43     7938.38    490.93 o 
  -6  14  -1    13951.28    13835.48    995.86 o 
  -4  14  -1    24512.04    23872.95   1627.17 o 
  -2  14  -1    14045.21    14281.10    680.14 o 
   0  14  -1    23729.04    24263.98    832.36 o 
   2  14  -1    21416.99    21985.58    656.35 o 
   4  14  -1    21230.62    21172.01    750.10 o 
   6  14  -1    16721.12    16212.71    935.06 o 
   8  14  -1    13585.96    12997.35    632.19 o 
  10  14  -1     9425.59     8800.16    582.06 o 
  12  14  -1     9292.22     9935.72    728.78 o 
  14  14  -1     4077.26     4311.67    516.81 o 
  16  14  -1     3263.59     3296.71    498.32 o 
 -13  15  -1      189.61      -25.20    164.29 o 
 -11  15  -1       55.40     -109.01    166.36 o 
  -9  15  -1      213.26      194.55    160.28 o 
  -7  15  -1      199.72      283.35    147.73 o 
  -5  15  -1      456.34      428.87    155.98 o 
  -3  15  -1      377.31      352.26    131.97 o 
  -1  15  -1      559.14      580.79    199.83 o 
   1  15  -1      344.28      309.86     69.11 o 
   3  15  -1     2016.27     1920.23    154.47 o 
   5  15  -1      188.18      359.38    108.40 o 
   7  15  -1      275.71      351.51    115.26 o 
   9  15  -1      767.79      778.66    152.01 o 
  11  15  -1      119.96      133.20    121.49 o 
  13  15  -1      180.88      243.13    143.75 o 
  15  15  -1       22.15      451.98    258.21 o 
 -12  16  -1     4214.81     4522.23    436.11 o 
 -10  16  -1     6111.10     5862.79    478.99 o 
  -8  16  -1     6726.03     6776.31    474.94 o 
  -6  16  -1     8277.17     8195.02    529.26 o 
  -4  16  -1    10758.34    10946.79    625.74 o 
  -2  16  -1    10948.76    11237.41    596.07 o 
   0  16  -1     9919.64     9999.02    570.47 o 
   2  16  -1    10984.16    11015.52    454.92 o 
   4  16  -1    12579.97    12838.26    511.47 o 
   6  16  -1    10414.62    10265.59    518.90 o 
   8  16  -1     8150.89     8675.96    470.33 o 
  10  16  -1     9251.50     9269.87    512.10 o 
  12  16  -1     4921.36     5068.62    572.60 o 
  14  16  -1     4853.27     4529.12    575.98 o 
 -11  17  -1     9095.01     8941.49    627.01 o 
  -9  17  -1     8600.74     9159.25    607.69 o 
  -7  17  -1    11033.16    11508.67    679.76 o 
  -5  17  -1    12693.07    12380.38    713.50 o 
  -3  17  -1    11498.26    11755.66    664.97 o 
  -1  17  -1    13101.20    13201.57   1162.07 o 
   1  17  -1    12896.77    12897.70    523.78 o 
   3  17  -1    15682.65    16039.76    611.15 o 
   5  17  -1    14073.53    13723.13    647.42 o 
   7  17  -1     8986.18     8837.87    468.72 o 
   9  17  -1    10402.37    10653.04    552.29 o 
  11  17  -1     7695.66     7727.34    467.28 o 
  13  17  -1     7527.57     6800.39    664.93 o 
 -12  18  -1     2448.96     2500.37    352.43 o 
 -10  18  -1     2978.40     3010.43    467.90 o 
  -8  18  -1     2302.80     2432.49    311.37 o 
  -6  18  -1     4725.94     4391.11    379.08 o 
  -4  18  -1     3881.17     4072.33    354.21 o 
  -2  18  -1     3496.15     3385.76    563.96 o 
   0  18  -1     3698.63     3855.08    325.94 o 
   2  18  -1     5343.75     6039.06    302.36 o 
   4  18  -1     2849.11     3036.37    365.06 o 
   6  18  -1     3374.63     3193.86    268.83 o 
   8  18  -1     3613.68     3460.28    283.18 o 
  10  18  -1     3558.44     3163.71    363.91 o 
  12  18  -1     2267.67     2290.28    405.17 o 
 -11  19  -1      305.50      135.99    297.46 o 
  -9  19  -1      315.76      416.13    199.38 o 
  -7  19  -1      232.97      367.26    183.14 o 
  -5  19  -1      298.57      274.97    263.15 o 
  -3  19  -1      258.27      321.88    277.19 o 
  -1  19  -1      134.30       27.58    126.03 o 
   1  19  -1      113.24       68.94    111.86 o 
   3  19  -1       39.48      105.63    108.75 o 
   5  19  -1      239.66      331.19    123.67 o 
   7  19  -1      216.95      321.09    136.86 o 
   9  19  -1      148.18       74.72    124.48 o 
  11  19  -1      329.48      228.16    237.54 o 
  -8  20  -1     6725.68     7262.07    882.09 o 
  -6  20  -1     3861.10     3742.65    632.00 o 
  -4  20  -1     5590.98     5756.16    741.32 o 
  -2  20  -1     7736.25     8518.52    753.46 o 
   0  20  -1     6870.42     7051.59    467.36 o 
   2  20  -1     5487.95     5368.64    349.62 o 
   4  20  -1     5927.26     5900.01    379.30 o 
   6  20  -1     6175.40     6304.71    786.37 o 
   8  20  -1     4280.71     4391.78    340.62 o 
  10  20  -1     3983.59     4268.53    528.30 o 
  -7  21  -1     6610.41     7225.13    852.67 o 
  -5  21  -1     6616.55     6482.38    805.11 o 
  -3  21  -1     9495.69     9831.35    988.84 o 
  -1  21  -1     9781.29    10185.21    608.53 o 
   1  21  -1    11398.16    12169.61    869.08 o 
   3  21  -1    10484.79    11153.26    555.96 o 
   5  21  -1     7839.45     7293.89    445.30 o 
   7  21  -1     8579.73     8499.47    503.59 o 
   9  21  -1     6991.19     6848.79    682.99 o 
  -6  22  -1      478.52       51.98    282.10 o 
  -4  22  -1      728.47      468.54    332.88 o 
  -2  22  -1     2527.97     2477.17    304.74 o 
   0  22  -1     1320.13     1014.34    218.07 o 
   2  22  -1     2592.67     2824.75    387.58 o 
   4  22  -1      882.58     1093.87    196.08 o 
   6  22  -1     2251.39     2160.03    254.10 o 
  -3  23  -1     1633.71     1504.06    272.92 o 
  -1  23  -1     1959.31     2092.10    284.16 o 
   1  23  -1     1887.45     2206.29    376.05 o 
   3  23  -1     1846.44     2392.04    368.78 o 
 -18   0   0     9575.55     9851.42    885.33 o 
 -16   0   0    13000.63    13250.21   1026.91 o 
 -14   0   0    17762.54    16978.45   1229.43 o 
 -12   0   0    26737.76    27745.71   1245.51 o 
 -10   0   0    35255.87    36052.54   1467.22 o 
  -8   0   0    67957.35    73046.36   4226.97 o 
  -6   0   0    77268.52    80718.02   4445.11 o 
  -4   0   0   167218.98   153623.47   9172.29 o 
  -2   0   0    96862.11    90333.23   5995.92 o 
   2   0   0   109170.77   105298.41   3789.41 o 
   4   0   0   157443.20   153136.41   5776.72 o 
   6   0   0    69259.34    68549.74   2774.55 o 
   8   0   0    65753.03    66743.61   2667.88 o 
  10   0   0    29795.40    27889.22   1850.35 o 
  12   0   0    26183.72    26526.05   1605.65 o 
  14   0   0    17669.91    17876.72   1137.19 o 
  16   0   0    11831.71    12641.82    928.57 o 
  18   0   0     9410.64     9615.06    798.13 o 
 -19   1   0     1896.11     1500.28    274.13 o 
 -17   1   0     5162.27     5551.45    432.93 o 
 -15   1   0     8588.45     8107.35    522.35 o 
 -13   1   0     9282.77     9450.67    590.20 o 
 -11   1   0    14178.47    14026.89    491.16 o 
  -9   1   0    11339.31    11408.08    513.46 o 
  -7   1   0    14987.75    15308.60    678.71 o 
  -5   1   0    25500.97    26938.40   1298.60 o 
  -3   1   0    19722.53    18091.83    850.04 o 
  -1   1   0    42026.90    41405.07   1653.48 o 
   1   1   0    42068.16    41781.54   1275.92 o 
   3   1   0    18404.31    18833.83    471.42 o 
   5   1   0    29566.67    29313.24    799.66 o 
   7   1   0    20528.42    20820.60    623.95 o 
   9   1   0    11401.35    11725.92    439.41 o 
  11   1   0    13690.00    13390.15    626.14 o 
  13   1   0    10799.98    10897.27    527.60 o 
  15   1   0     8478.73     8692.88    482.45 o 
  17   1   0     5140.29     5451.15    431.24 o 
  19   1   0     2028.69     2033.84    271.65 o 
 -18   2   0      447.17      341.59    187.14 o 
 -16   2   0      146.75       70.40    143.24 o 
 -14   2   0     2672.57     2816.74    287.88 o 
 -12   2   0     2044.12     2374.34    197.28 o 
 -10   2   0      666.16      745.58    109.18 o 
  -8   2   0     2975.86     2962.67    183.59 o 
  -6   2   0     1448.29     1675.40    128.77 o 
  -4   2   0     2909.24     3161.11    144.91 o 
  -2   2   0     2628.95     2679.26    120.05 o 
   0   2   0    20872.45    21780.27    968.88 o 
   2   2   0     2337.00     2446.07     95.97 o 
   4   2   0     3222.23     3192.60    132.16 o 
   6   2   0     1291.46     1313.11     93.44 o 
   8   2   0     2527.46     2704.02    155.40 o 
  10   2   0      594.56      671.75     99.67 o 
  12   2   0     1555.13     1798.50    239.20 o 
  14   2   0     2166.86     2356.04    239.53 o 
  16   2   0       56.67      130.12    123.74 o 
  18   2   0      300.57      421.95    173.66 o 
 -19   3   0     5398.38     4037.63    600.43 o 
 -17   3   0     5297.17     5410.33    557.01 o 
 -15   3   0     8420.59     7850.16    519.14 o 
 -13   3   0     8577.23     8963.20    421.91 o 
 -11   3   0    12431.69    12156.28    699.08 o 
  -9   3   0    20119.72    20222.37    790.54 o 
  -7   3   0    28671.53    29169.45    969.92 o 
  -5   3   0    23427.67    22737.72   1738.83 o 
  -3   3   0    49384.21    47501.22   1654.57 o 
  -1   3   0    42897.01    44295.42   2805.28 o 
   1   3   0    52661.33    53236.29   1401.57 o 
   3   3   0    49709.89    48916.25   1548.49 o 
   5   3   0    27351.47    26733.66    799.87 o 
   7   3   0    24695.02    23975.54    860.80 o 
   9   3   0    21892.43    22049.18    730.83 o 
  11   3   0    14660.94    14614.12    527.52 o 
  13   3   0     7294.40     7604.58    461.90 o 
  15   3   0     9109.02     9210.75    495.56 o 
  17   3   0     5852.11     6052.65    407.01 o 
  19   3   0     6037.98     5986.33    615.45 o 
 -18   4   0     7526.69     8232.66    560.85 o 
 -16   4   0    10097.58     9842.17    616.21 o 
 -14   4   0    15146.35    16339.30    669.78 o 
 -12   4   0    23679.23    24236.60   1123.96 o 
 -10   4   0    22440.02    22538.58   1511.09 o 
  -8   4   0    34037.28    32466.52   1480.62 o 
  -6   4   0    37031.99    34779.44   1675.48 o 
  -4   4   0    60554.88    61288.06   2146.82 o 
  -2   4   0    30877.82    30624.08   1448.42 o 
   0   4   0    34229.46    33629.70   1090.65 o 
   2   4   0    36052.37    35802.65    946.84 o 
   4   4   0    64383.44    63779.16   1723.23 o 
   6   4   0    43147.94    41168.06   1235.18 o 
   8   4   0    35453.29    33866.81   1088.14 o 
  10   4   0    23690.15    24301.87    816.61 o 
  12   4   0    21830.16    22588.42    822.44 o 
  14   4   0    14286.94    14645.17    730.37 o 
  16   4   0    10239.61    11131.85    582.88 o 
  18   4   0     7315.30     7996.37    508.52 o 
 -19   5   0      846.92      931.51    341.54 o 
 -17   5   0     1916.36     1838.59    274.46 o 
 -15   5   0     1745.29     2178.47    217.48 o 
 -13   5   0     2984.29     3115.61    297.13 o 
 -11   5   0     6753.38     6965.95    448.95 o 
  -9   5   0     8243.75     8375.24    450.90 o 
  -7   5   0    10509.04    10150.92    526.93 o 
  -5   5   0    10734.08     8821.97    849.18 o 
  -3   5   0    32135.33    33254.59   2096.03 o 
  -1   5   0    15269.28    15849.84    511.23 o 
   1   5   0    13075.34    13630.77    493.42 o 
   3   5   0    32271.79    32697.86    912.13 o 
   5   5   0    10476.42    10267.76    353.84 o 
   7   5   0     8900.67     8800.89    341.74 o 
   9   5   0     6013.26     5845.75    274.65 o 
  11   5   0     6510.55     6543.70    303.28 o 
  13   5   0     2190.72     2059.63    182.53 o 
  15   5   0     1585.35     1608.26    221.18 o 
  17   5   0     1786.43     1796.80    247.88 o 
  19   5   0      907.18      694.43    303.44 o 
 -18   6   0     1370.51     1058.16    346.18 o 
 -16   6   0     1057.79     1171.47    226.36 o 
 -14   6   0     2215.27     2565.42    467.46 o 
 -12   6   0      772.70      711.19    291.25 o 
 -10   6   0     3232.77     3443.69    432.49 o 
  -8   6   0     1093.72      989.32    177.08 o 
  -6   6   0     2526.20     2467.97    286.18 o 
  -4   6   0     2404.96     2402.67    219.30 o 
  -2   6   0    14848.96    15762.52    706.18 o 
   0   6   0     2296.75     2286.79    112.85 o 
   2   6   0    13868.90    15004.94    440.02 o 
   4   6   0     3151.79     3398.36    119.74 o 
   6   6   0     2592.80     2812.70    138.57 o 
   8   6   0     1696.27     1720.68    120.19 o 
  10   6   0     4020.18     4009.15    210.43 o 
  12   6   0     1702.60     1742.45    154.76 o 
  14   6   0     2590.01     2447.00    205.78 o 
  16   6   0     1390.62     1506.74    221.15 o 
  18   6   0     1468.14     1749.06    380.21 o 
 -17   7   0     5794.15     5501.14    642.63 o 
 -15   7   0     9967.57    10229.96    610.94 o 
 -13   7   0    17258.25    16560.26    878.45 o 
 -11   7   0    16060.57    15870.49    801.73 o 
  -9   7   0    29799.10    29475.05   1403.61 o 
  -7   7   0    34041.38    30729.98   2284.16 o 
  -5   7   0    59815.62    60005.27   2522.74 o 
  -3   7   0    57003.22    56998.38   2405.61 o 
  -1   7   0    73153.41    72428.83   2286.35 o 
   1   7   0    69708.71    69119.72   2271.22 o 
   3   7   0    58100.25    57398.98   1579.21 o 
   5   7   0    59397.95    59250.57   1644.00 o 
   7   7   0    34268.89    33423.86   1053.99 o 
   9   7   0    30931.09    31374.21   1022.84 o 
  11   7   0    14533.88    14198.59    554.28 o 
  13   7   0    16019.58    16516.83    635.15 o 
  15   7   0     9321.58     9710.25    543.89 o 
  17   7   0     5260.82     5899.59    609.95 o 
 -18   8   0     6467.01     6166.20    700.45 o 
 -16   8   0     6238.49     6353.45    487.12 o 
 -14   8   0    10913.04    10825.04    665.40 o 
 -12   8   0    13148.31    13039.26    739.23 o 
 -10   8   0    23376.95    22658.43   1081.43 o 
  -8   8   0    23643.75    23054.62   1087.83 o 
  -6   8   0    43327.91    44245.93   1811.86 o 
  -4   8   0    51293.66    51835.35   2217.79 o 
  -2   8   0    88690.58    90251.88   3571.31 o 
   0   8   0    40458.69    40137.47   1324.21 o 
   2   8   0    83199.06    85205.72   2376.99 o 
   4   8   0    51778.58    52173.32   1444.70 o 
   6   8   0    39889.34    39683.73   1150.47 o 
   8   8   0    22972.01    22434.01    766.01 o 
  10   8   0    21959.21    21516.89    764.60 o 
  12   8   0    12907.19    13287.41    523.89 o 
  14   8   0    10569.72    11201.45    580.40 o 
  16   8   0     5377.04     5415.61    583.66 o 
  18   8   0     5974.55     5591.25    618.06 o 
 -17   9   0     1018.49     1193.31    368.55 o 
 -15   9   0     2282.23     2197.68    312.95 o 
 -13   9   0     1743.46     1738.70    275.55 o 
 -11   9   0     2109.19     2242.09    307.29 o 
  -9   9   0     6125.34     6218.20    463.45 o 
  -7   9   0     3428.77     3558.62    304.12 o 
  -5   9   0     1821.07     2091.72    224.47 o 
  -3   9   0     2452.51     2258.59    215.58 o 
  -1   9   0      508.91      597.55     72.57 o 
   1   9   0      443.58      430.36     73.87 o 
   3   9   0     3331.87     3345.75    128.76 o 
   5   9   0     2815.30     2965.26    121.52 o 
   7   9   0     3853.16     3979.61    188.89 o 
   9   9   0     8277.29     8206.01    383.34 o 
  11   9   0     3121.88     3035.68    193.87 o 
  13   9   0     2350.08     2680.41    199.56 o 
  15   9   0     2528.27     2554.88    259.40 o 
  17   9   0     1537.82     1533.39    366.39 o 
 -16  10   0     2909.73     3177.25    374.49 o 
 -14  10   0     2839.83     2707.32    599.64 o 
 -12  10   0     3989.01     3975.82    365.43 o 
 -10  10   0     5518.67     5201.53    505.54 o 
  -8  10   0     4930.79     5069.68    368.52 o 
  -6  10   0     8492.22     8868.21    551.67 o 
  -4  10   0     4766.28     4918.89    328.40 o 
  -2  10   0    14582.96    14634.36    724.45 o 
   0  10   0     8638.30     8954.90    349.35 o 
   2  10   0    15310.89    15527.86    463.17 o 
   4  10   0     4986.12     4930.34    181.32 o 
   6  10   0    10329.38    10580.88    372.89 o 
   8  10   0     4083.69     4094.70    209.47 o 
  10  10   0     5270.96     5160.05    258.75 o 
  12  10   0     3368.28     3405.04    222.96 o 
  14  10   0     2843.21     2865.54    265.31 o 
  16  10   0     2803.20     2886.68    445.17 o 
 -17  11   0     7416.33     8214.85    596.35 o 
 -15  11   0     6933.92     6594.88    536.98 o 
 -13  11   0    10752.14    10908.87    697.19 o 
 -11  11   0    11668.81    11487.25    692.62 o 
  -9  11   0    11030.82    11239.73    649.32 o 
  -7  11   0    13911.95    13532.78    810.07 o 
  -5  11   0    16107.64    16444.77    862.13 o 
  -3  11   0    16330.25    16918.77    830.96 o 
  -1  11   0    24568.27    24234.76    845.83 o 
   1  11   0    24432.18    24227.94    835.86 o 
   3  11   0    17678.04    17513.59    524.51 o 
   5  11   0    17410.43    18182.51    536.46 o 
   7  11   0    17573.97    17764.88    580.79 o 
   9  11   0    10790.16    11011.53    432.17 o 
  11  11   0    11790.94    12016.28    476.75 o 
  13  11   0    12282.31    12089.16    601.00 o 
  15  11   0     7751.72     8150.97    694.86 o 
  17  11   0     7277.29     7203.39    716.28 o 
 -16  12   0     6250.74     6685.01    536.78 o 
 -14  12   0     6326.61     6490.98    499.90 o 
 -12  12   0     7875.01     7297.72    672.73 o 
 -10  12   0    12892.89    12316.84    706.93 o 
  -8  12   0    15551.99    15460.45    821.57 o 
  -6  12   0    19911.89    19871.66    964.33 o 
  -4  12   0    13158.52    12952.91    706.35 o 
  -2  12   0    33258.76    32561.37   1438.26 o 
   0  12   0    22058.41    22170.45    781.33 o 
   2  12   0    32693.56    32735.61    943.18 o 
   4  12   0    13987.35    14312.75    438.58 o 
   6  12   0    19129.61    19304.62    669.79 o 
   8  12   0    15148.37    15450.49    560.82 o 
  10  12   0    11774.29    11837.38    579.35 o 
  12  12   0     8062.10     8187.58    451.34 o 
  14  12   0     5559.58     5416.39    576.52 o 
  16  12   0     6200.92     6581.25    662.97 o 
 -15  13   0      199.75      363.60    213.32 o 
 -13  13   0      127.81      242.37    184.92 o 
 -11  13   0      445.72      362.32    169.73 o 
  -9  13   0      204.66      251.06    151.73 o 
  -7  13   0     1631.61     1697.17    296.71 o 
  -5  13   0      262.53      101.92    111.89 o 
  -3  13   0     1409.85     1454.50    175.42 o 
  -1  13   0     1082.80     1224.13    275.79 o 
   1  13   0     1199.06     1285.59     94.73 o 
   3  13   0      912.08      901.29     85.46 o 
   5  13   0      110.29      161.05     54.79 o 
   7  13   0     1292.69     1408.23    123.14 o 
   9  13   0       85.36      122.81     98.72 o 
  11  13   0      231.45      179.68    111.80 o 
  13  13   0       34.36       63.54    174.99 o 
  15  13   0      140.76     -168.11    173.59 o 
 -14  14   0     3249.13     3402.62    380.89 o 
 -12  14   0     5189.10     5715.04    454.21 o 
 -10  14   0     4616.92     4599.23    582.82 o 
  -8  14   0     7359.70     7422.81    497.82 o 
  -6  14   0     8348.70     8276.10    514.55 o 
  -4  14   0    13775.17    14317.73    745.97 o 
  -2  14   0     9566.29    10155.41    560.64 o 
   0  14   0    14772.13    15044.83    567.49 o 
   2  14   0    10633.77    10729.58    358.12 o 
   4  14   0    14027.23    14481.44    460.93 o 
   6  14   0     8171.19     8378.17    426.48 o 
   8  14   0     7206.87     7316.15    400.32 o 
  10  14   0     4835.20     5044.56    467.92 o 
  12  14   0     4384.85     3586.21    477.61 o 
  14  14   0     2847.78     2493.84    422.70 o 
 -15  15   0     5182.67     5953.95    496.16 o 
 -13  15   0     8052.18     8793.63    611.36 o 
 -11  15   0    13931.67    13913.08    809.36 o 
  -9  15   0    15139.71    15405.97    820.73 o 
  -7  15   0    19371.71    19073.86    964.30 o 
  -5  15   0    25739.94    25060.09   1496.21 o 
  -3  15   0    26479.57    26940.51   1311.53 o 
  -1  15   0    31087.91    31252.21   1418.86 o 
   1  15   0    31301.63    32490.34    948.98 o 
   3  15   0    28987.40    29627.33    857.97 o 
   5  15   0    24021.63    23434.06   1000.72 o 
   7  15   0    18810.18    18491.68   1481.64 o 
   9  15   0    13871.97    13522.11    669.09 o 
  11  15   0    12797.41    13165.44    988.45 o 
  13  15   0     7815.70     7222.23    716.04 o 
  15  15   0     4213.93     3849.33    562.36 o 
 -14  16   0     3619.66     3530.72    404.99 o 
 -12  16   0     3897.67     3488.84    391.71 o 
 -10  16   0     5442.55     5598.11    457.14 o 
  -8  16   0     5750.89     5611.02    450.49 o 
  -6  16   0     6701.38     6811.64    475.65 o 
  -4  16   0     7769.69     7919.94    836.71 o 
  -2  16   0     6649.92     6807.37    437.99 o 
   0  16   0     6828.50     6876.30    319.77 o 
   2  16   0     7466.67     7514.68    281.42 o 
   4  16   0     8666.78     8617.72    431.51 o 
   6  16   0     6896.44     7240.01    398.05 o 
   8  16   0     6356.44     6378.01    370.82 o 
  10  16   0     5971.43     5325.11    544.75 o 
  12  16   0     4193.42     3914.40    491.41 o 
  14  16   0     3330.52     3784.40    508.03 o 
 -13  17   0      439.06      419.05    220.26 o 
 -11  17   0      226.47      163.37    182.19 o 
  -9  17   0       81.15      -31.29    147.48 o 
  -7  17   0      976.17      922.61    209.82 o 
  -5  17   0      205.86      207.75    141.28 o 
  -3  17   0      972.15     1217.94    190.54 o 
  -1  17   0      867.29      730.39    151.11 o 
   1  17   0      820.66      746.16    120.38 o 
   3  17   0      861.85      961.66    127.83 o 
   5  17   0      122.51      185.80    111.16 o 
   7  17   0      884.53     1124.25    167.19 o 
   9  17   0       79.73      193.52    177.21 o 
  11  17   0      123.48      416.53    234.39 o 
  13  17   0      314.15       85.16    239.85 o 
 -12  18   0     3701.19     3667.11    541.47 o 
 -10  18   0     2573.85     2405.12    331.89 o 
  -8  18   0     5068.37     5317.72    664.47 o 
  -6  18   0     3645.93     3799.76    522.99 o 
  -4  18   0     5323.62     5744.13    584.27 o 
  -2  18   0     4708.95     5222.94    369.71 o 
   0  18   0     8282.03     8744.07    505.85 o 
   2  18   0     4913.19     5226.96    279.71 o 
   4  18   0     5388.66     5236.75    334.77 o 
   6  18   0     4146.85     3765.81    283.34 o 
   8  18   0     5873.66     5899.76    553.97 o 
  12  18   0     4260.87     4073.61    518.73 o 
 -11  19   0     5129.12     4604.37    456.56 o 
  -9  19   0     5480.32     5791.08    486.00 o 
  -7  19   0     8361.01     8245.87    948.11 o 
  -5  19   0     9162.44    10034.76    594.02 o 
  -3  19   0     9324.48     8760.98    912.16 o 
  -1  19   0    10033.76    10584.96    582.51 o 
   1  19   0     9260.09     9330.80   1079.33 o 
   3  19   0     9204.47     9503.00    496.61 o 
   5  19   0     8463.52     8752.86    491.93 o 
   7  19   0     9586.10     9349.04    729.61 o 
   9  19   0     6106.91     6366.38    606.80 o 
  11  19   0     5589.85     5331.99    567.47 o 
 -10  20   0     1803.91     1923.91    313.44 o 
  -8  20   0     3080.11     2871.11    334.29 o 
  -6  20   0     2840.83     3035.68    326.31 o 
  -4  20   0     5477.23     6261.69    739.33 o 
  -2  20   0     3780.84     4112.40    582.55 o 
   0  20   0     5145.12     5459.02    612.80 o 
   2  20   0     3343.09     3373.75    272.95 o 
   4  20   0     4348.63     4098.67    313.29 o 
   6  20   0     2511.79     2207.76    365.14 o 
   8  20   0     2135.33     1497.08    342.61 o 
  10  20   0     1604.39     1162.47    328.26 o 
  -9  21   0      662.46      621.98    389.90 o 
  -7  21   0      932.65      667.02    368.19 o 
  -5  21   0      377.80      290.69    320.56 o 
  -3  21   0     1195.82     1284.53    415.48 o 
  -1  21   0      824.12      895.11    202.87 o 
   1  21   0      947.36      967.67    246.79 o 
   3  21   0     1275.72     1421.15    200.33 o 
   5  21   0      781.78      779.39    267.80 o 
   7  21   0      665.16      611.38    269.37 o 
  -6  22   0     7361.76     8622.68    944.58 o 
  -4  22   0     8172.33     8795.71    959.50 o 
  -2  22   0     9323.28     9782.20    737.01 o 
   0  22   0     7221.28     7924.96    804.20 o 
   2  22   0     8819.47     9481.40    743.41 o 
   4  22   0     8516.69     8878.54    746.41 o 
   6  22   0     7597.01     6924.34    672.48 o 
  -3  23   0     5662.80     5965.96    465.28 o 
  -1  23   0     5413.09     5418.89    423.16 o 
   1  23   0     5068.98     5236.18    523.58 o 
 -19   1   1     4140.01     4524.69    408.56 o 
 -17   1   1     4718.99     4987.33    395.24 o 
 -15   1   1     9061.25     8716.27    530.49 o 
 -13   1   1    11605.71    11617.73    497.65 o 
 -11   1   1    25623.08    26517.59    815.27 o 
  -9   1   1    23546.78    24130.57    736.13 o 
  -7   1   1    52468.81    53320.32   1545.59 o 
  -5   1   1    50726.55    49397.89   1414.02 o 
  -3   1   1    77339.28    76043.90   2142.49 o 
  -1   1   1    53078.47    54408.92   1547.22 o 
   1   1   1    41558.42    40764.32   1021.14 o 
   3   1   1    57883.72    57417.50   1836.38 o 
   5   1   1    34344.15    34071.78   1098.00 o 
   7   1   1    29912.89    29920.05    868.66 o 
   9   1   1    12664.52    12379.21    429.14 o 
  11   1   1    15824.81    15896.60    536.84 o 
  13   1   1     4928.94     5105.22    279.79 o 
  15   1   1     5029.20     5153.89    397.93 o 
  17   1   1     2583.70     2814.01    291.64 o 
 -18   2   1    10384.58    10894.59    922.59 o 
 -16   2   1    12082.68    12500.37    700.88 o 
 -14   2   1    16903.62    17170.79    843.14 o 
 -12   2   1    22279.66    21785.73    908.17 o 
 -10   2   1    44955.20    45523.23   1333.70 o 
  -8   2   1    39408.60    40697.30   1234.83 o 
  -6   2   1    79568.59    80216.51   2304.74 o 
  -4   2   1    70342.16    67705.55   2015.31 o 
  -2   2   1    64006.11    64107.71   1780.16 o 
   0   2   1    67366.02    66668.48   1643.04 o 
   2   2   1    63141.98    62725.80   1547.94 o 
   4   2   1    66506.62    64185.26   1766.03 o 
   6   2   1    51082.75    49418.39   1396.19 o 
   8   2   1    49111.64    49976.33   1396.51 o 
  10   2   1    24211.62    24126.99    876.97 o 
  12   2   1    22987.35    22820.21    830.35 o 
  14   2   1    12145.36    12358.86    605.97 o 
  16   2   1     9177.02     9523.25    521.45 o 
  18   2   1     5523.43     5671.93    594.16 o 
 -19   3   1     2223.74     2514.32    476.56 o 
 -17   3   1     2769.10     2897.73    322.32 o 
 -15   3   1     3885.38     4033.58    358.11 o 
 -13   3   1     4606.29     4942.23    319.65 o 
 -11   3   1     5024.79     5346.61    297.91 o 
  -9   3   1     6075.12     6020.83    303.98 o 
  -7   3   1    19406.52    19928.04    921.92 o 
  -5   3   1    15771.05    14926.93    961.45 o 
  -3   3   1     7965.82     6650.45    438.46 o 
  -1   3   1    14300.84    13203.91    738.52 o 
   1   3   1    18752.41    19004.86    474.72 o 
   3   3   1    12900.94    12770.16    333.74 o 
   5   3   1    14578.63    14550.75    464.28 o 
   7   3   1    24339.96    24744.38    773.41 o 
   9   3   1    12394.41    11972.36    442.92 o 
  11   3   1    16588.24    16728.62    607.98 o 
  13   3   1     3361.28     3501.06    222.44 o 
  15   3   1     6696.91     6881.72    426.36 o 
  17   3   1     3907.68     3952.18    490.30 o 
 -18   4   1       42.79       58.34    161.82 o 
 -16   4   1      321.83      280.21    152.55 o 
 -14   4   1      719.81      732.45    145.74 o 
 -12   4   1     4163.81     4210.51    261.17 o 
 -10   4   1       34.38      106.34     76.42 o 
  -8   4   1     1060.82     1002.20    193.59 o 
  -6   4   1     1155.69     1344.34    153.84 o 
  -4   4   1     2908.27     2832.63    192.49 o 
  -2   4   1     4579.19     4367.41    209.70 o 
   2   4   1     1237.86     1312.43     58.46 o 
   4   4   1     5870.73     6008.25    185.59 o 
   6   4   1      142.94      169.23     51.03 o 
   8   4   1      649.69      673.16     86.09 o 
  10   4   1     1092.02     1177.28    123.16 o 
  12   4   1     2384.24     2609.81    189.69 o 
  14   4   1      860.91      959.46    149.26 o 
  16   4   1      656.07      613.66    251.16 o 
  18   4   1      398.29      546.59    271.66 o 
 -19   5   1     4659.37     4883.42    664.64 o 
 -17   5   1     6173.23     6227.37    468.67 o 
 -15   5   1     9247.94    10056.67    495.24 o 
 -13   5   1    10739.92    10845.31    513.81 o 
 -11   5   1    19412.18    19881.20    806.57 o 
  -9   5   1    18902.38    18197.96    982.97 o 
  -7   5   1    19548.79    19846.10    957.81 o 
  -5   5   1    13028.20    11776.95    942.19 o 
  -3   5   1    33746.59    35257.40   1947.49 o 
  -1   5   1    38536.39    37992.37   1529.69 o 
   1   5   1    33103.61    32701.80   1024.36 o 
   3   5   1    50147.28    49957.61   1315.40 o 
   5   5   1    38988.21    38571.03   1050.12 o 
   7   5   1    28921.67    28570.48    954.04 o 
   9   5   1    23675.81    23764.89    785.90 o 
  11   5   1    17431.32    17461.14    631.12 o 
  13   5   1    22244.17    22482.93    808.12 o 
  15   5   1     9099.48     9852.70    447.12 o 
  17   5   1     6150.16     6173.77    634.14 o 
 -18   6   1     6598.31     7339.41    731.16 o 
 -16   6   1     9988.74    10458.25    616.03 o 
 -14   6   1    17968.88    18501.83    751.33 o 
 -12   6   1    31101.70    31990.98   1125.68 o 
 -10   6   1    36132.85    36294.95   1722.34 o 
  -8   6   1    41611.51    42288.10   1823.63 o 
  -6   6   1    54982.76    52015.30   2244.15 o 
  -4   6   1    71022.42    67283.73   2799.79 o 
  -2   6   1    90221.82    89469.91   3718.43 o 
   0   6   1    74693.25    73443.73   3162.26 o 
   2   6   1    66081.36    65630.34   2083.02 o 
   4   6   1    42361.72    42412.60   1202.56 o 
   6   6   1    32171.78    31515.80   1079.61 o 
   8   6   1    25451.50    24923.27    903.16 o 
  10   6   1    15195.70    15298.17    565.01 o 
  12   6   1    11352.07    11220.91    461.30 o 
  14   6   1     9125.61     9239.36    427.87 o 
  16   6   1     5534.74     5984.21    588.87 o 
  18   6   1     4080.92     4392.28    544.16 o 
 -19   7   1      965.67     1113.30    388.36 o 
 -17   7   1     1591.60     1784.43    425.59 o 
 -15   7   1     2224.36     2310.77    293.97 o 
 -13   7   1     4031.35     4179.91    306.74 o 
 -11   7   1     4655.75     4854.86    380.49 o 
  -9   7   1     5900.62     6043.95    433.91 o 
  -7   7   1     5908.64     6028.92    401.98 o 
  -5   7   1     4549.33     4413.56    557.14 o 
  -1   7   1    16666.66    17207.38    631.27 o 
   1   7   1    14854.16    15377.29    513.31 o 
   3   7   1    14289.95    14325.23    422.65 o 
   5   7   1    13094.78    12960.55    394.40 o 
   7   7   1     5816.20     5874.48    258.01 o 
   9   7   1     2951.27     3011.02    180.62 o 
  11   7   1     4308.11     4408.27    241.24 o 
  13   7   1     3199.18     3302.98    228.82 o 
  15   7   1     1724.89     2154.79    261.69 o 
  17   7   1      633.55      604.96    270.00 o 
 -18   8   1      519.72      402.72    289.87 o 
 -16   8   1     2732.34     2991.35    337.97 o 
 -14   8   1     2253.24     2175.11    289.49 o 
 -12   8   1     3313.08     3200.22    320.99 o 
 -10   8   1     3484.56     3509.73    487.13 o 
  -8   8   1    17623.82    17578.47    881.12 o 
  -6   8   1    12414.38    11914.27    644.79 o 
  -4   8   1     8544.21     8530.61    479.06 o 
  -2   8   1    10655.66    10112.83    614.89 o 
   0   8   1     7885.54     7904.64    307.82 o 
   2   8   1    16138.67    16609.21    503.95 o 
   4   8   1     8140.55     8528.45    274.22 o 
   6   8   1     8405.32     8480.97    277.54 o 
   8   8   1     6457.30     6604.87    287.96 o 
  10   8   1     7278.27     7092.08    323.71 o 
  12   8   1     1701.45     1999.08    246.39 o 
  14   8   1      836.71      900.94    190.69 o 
  16   8   1      741.07      661.74    198.92 o 
 -17   9   1     6008.92     6256.18    709.74 o 
 -15   9   1     9404.06     9514.35    621.34 o 
 -13   9   1    14014.23    13408.39    754.43 o 
 -11   9   1    14578.36    14736.98    818.67 o 
  -9   9   1    36987.39    35413.73   1565.39 o 
  -7   9   1    34661.68    34053.18   1516.99 o 
  -5   9   1    46034.22    44193.66   1954.04 o 
  -3   9   1    46578.62    46910.65   2031.98 o 
  -1   9   1    42865.20    42182.91   1364.45 o 
   1   9   1    40220.45    41106.54   1396.60 o 
   3   9   1    27363.78    27250.17    786.38 o 
   5   9   1    26554.70    26535.23    770.02 o 
   7   9   1    23025.17    22746.13    784.18 o 
   9   9   1    31670.35    31549.92   1024.54 o 
  11   9   1     8842.65     9229.27    393.81 o 
  13   9   1    10512.22    10818.42    977.64 o 
  15   9   1     6324.31     6444.34    451.03 o 
  17   9   1     5796.71     5977.60    616.59 o 
 -18  10   1     4216.07     3831.43    591.99 o 
 -16  10   1     7404.42     7815.72    584.42 o 
 -14  10   1     9670.14     9699.20    665.55 o 
 -12  10   1    10435.20     9770.45    633.06 o 
 -10  10   1     9209.45     9300.30   1065.33 o 
  -8  10   1    26882.27    24942.23   1217.40 o 
  -6  10   1    13839.87    13768.43    791.02 o 
  -4  10   1    24727.72    24586.20   1183.05 o 
  -2  10   1    15518.54    15475.79    731.41 o 
   0  10   1    22383.26    22388.01    778.12 o 
   2  10   1    26328.70    26187.72    761.43 o 
   4  10   1    27635.15    27893.55    768.61 o 
   6  10   1    21134.15    21573.41    619.68 o 
   8  10   1    19811.12    19982.30    688.21 o 
  10  10   1    22759.06    22977.17    792.93 o 
  12  10   1     9803.03     9943.57    547.50 o 
  14  10   1     9390.78     9875.75    825.19 o 
  16  10   1     5749.81     5855.76    613.90 o 
 -17  11   1       16.22       10.49    178.97 o 
 -15  11   1      610.37      528.01    213.43 o 
 -13  11   1      452.51      370.24    178.73 o 
 -11  11   1      345.10      288.73    164.45 o 
  -9  11   1     2129.72     1896.65    246.83 o 
  -7  11   1     1610.36     1568.58    212.01 o 
  -5  11   1     1602.98     1442.86    199.08 o 
  -3  11   1     6627.04     6429.53    390.10 o 
  -1  11   1     1995.99     1992.59    129.15 o 
   1  11   1     1326.07     1380.87     89.21 o 
   3  11   1     1008.35     1130.89     82.19 o 
   5  11   1     3198.43     3215.24    139.14 o 
   7  11   1      379.94      416.56     82.31 o 
   9  11   1     2621.39     2555.22    171.25 o 
  11  11   1      285.57      270.56    126.35 o 
  13  11   1      815.31      823.81    186.29 o 
  15  11   1      750.35      670.64    273.42 o 
 -16  12   1     1782.50     1930.28    316.91 o 
 -14  12   1     1753.16     1848.16    299.11 o 
 -12  12   1     2952.45     2977.08    474.71 o 
 -10  12   1     5051.01     4838.77    415.01 o 
  -8  12   1     2313.69     2297.76    270.72 o 
  -6  12   1     7413.88     7092.98    461.91 o 
  -4  12   1     4297.02     3697.74    491.58 o 
  -2  12   1     7758.66     7814.30    572.76 o 
   0  12   1     7470.93     7842.89    312.12 o 
   2  12   1     5916.28     6209.13    217.91 o 
   4  12   1     4914.38     5099.23    200.85 o 
   6  12   1    12445.45    11963.77    442.53 o 
   8  12   1     5654.91     5756.60    261.02 o 
  10  12   1     5602.93     5768.41    488.43 o 
  12  12   1     5614.04     5181.24    515.21 o 
  14  12   1     3703.81     3503.46    464.53 o 
  16  12   1     3227.28     3143.79    483.05 o 
 -15  13   1     7634.22     8021.49    577.56 o 
 -13  13   1    10827.15    10569.84    702.19 o 
 -11  13   1    15752.54    15219.44    862.55 o 
  -9  13   1    16514.57    15829.22    874.70 o 
  -7  13   1    18446.11    18281.77    955.69 o 
  -5  13   1    32316.36    32785.04   1432.48 o 
  -3  13   1    20930.14    20067.05   1337.69 o 
  -1  13   1    22939.30    22989.42   1083.93 o 
   1  13   1    30324.27    30593.49    893.95 o 
   3  13   1    26158.25    27004.32    792.36 o 
   5  13   1    25070.88    26077.08    777.91 o 
   7  13   1    18619.57    18506.45    653.98 o 
   9  13   1    14061.04    13894.57    682.04 o 
  11  13   1    10336.80    10300.41    802.80 o 
  13  13   1     8685.66     8018.53    739.55 o 
  15  13   1     4207.75     3323.54    503.02 o 
 -16  14   1     4468.69     4454.85    875.00 o 
 -14  14   1     3993.43     3752.71    408.91 o 
 -12  14   1    10149.35     9827.36    648.08 o 
 -10  14   1     9756.28     9227.39    599.30 o 
  -8  14   1    14223.11    14578.34    778.41 o 
  -6  14   1    16155.43    15883.02    893.46 o 
  -4  14   1    20951.26    20738.84   1012.65 o 
  -2  14   1    20608.68    20633.15    997.23 o 
   0  14   1    22317.93    22319.60    828.46 o 
   2  14   1    11840.81    12707.47    426.81 o 
   4  14   1    18776.85    19435.55    611.10 o 
   6  14   1    12815.49    13117.78    496.34 o 
   8  14   1     6023.68     6234.21    300.56 o 
  12  14   1     4399.22     4261.92    508.21 o 
  14  14   1     2236.16     2693.72    438.71 o 
 -15  15   1       43.58       51.86    193.67 o 
 -13  15   1      136.96      174.58    184.41 o 
 -11  15   1      102.06      250.39    235.90 o 
  -9  15   1      683.10      935.75    211.67 o 
  -7  15   1      235.60      323.70    163.48 o 
  -5  15   1      166.10       69.55    118.00 o 
  -3  15   1     2001.90     1767.36    207.27 o 
  -1  15   1      342.24      435.60    123.44 o 
   1  15   1      591.41      635.09     84.78 o 
   3  15   1      405.70      418.09     74.64 o 
   5  15   1      497.69      501.50     91.15 o 
   7  15   1      228.48      233.69    198.20 o 
   9  15   1      232.81      712.07    227.13 o 
  11  15   1       78.69      167.11    187.72 o 
  13  15   1      186.86      -48.92    180.44 o 
 -14  16   1     5592.85     6120.68    522.64 o 
 -12  16   1     5132.10     4899.50    457.56 o 
 -10  16   1    10116.93    10234.59    675.63 o 
  -8  16   1     8736.15     9025.77    838.74 o 
  -6  16   1    10889.29    10503.13    621.81 o 
  -4  16   1    13420.69    13253.20    705.24 o 
  -2  16   1    11131.26    11298.87    995.13 o 
   0  16   1     9905.65    11074.96    445.57 o 
   2  16   1    10427.02    10708.31    377.24 o 
   4  16   1    11354.73    11269.71    578.13 o 
   6  16   1     8229.73     8373.09    438.36 o 
   8  16   1     5684.15     5478.00    562.09 o 
  10  16   1     5849.39     5734.60    570.92 o 
  12  16   1     3713.44     4181.28    524.85 o 
 -13  17   1     6374.14     6841.70    554.71 o 
 -11  17   1     7578.17     7757.45    567.72 o 
  -9  17   1    10131.72     9931.41    651.60 o 
  -7  17   1     8586.31     8403.39    558.97 o 
  -5  17   1    13489.95    13785.96    754.86 o 
  -3  17   1    15694.17    15237.50    802.24 o 
  -1  17   1    12537.63    12749.03    667.87 o 
   1  17   1    13071.08    14112.10    473.16 o 
   3  17   1    12430.28    12696.96    498.52 o 
   5  17   1    13432.19    13561.25    683.10 o 
   7  17   1    11730.39    11184.17    851.37 o 
   9  17   1     9522.76     9064.53    753.54 o 
  11  17   1    10132.14    10126.93    815.76 o 
 -12  18   1     2050.85     1896.06    320.01 o 
 -10  18   1     3267.00     3222.21    366.97 o 
  -8  18   1     3063.67     2779.04    335.85 o 
  -6  18   1     3681.76     3742.94    339.62 o 
  -4  18   1     3034.29     2952.98    296.36 o 
  -2  18   1     4844.07     5028.25    377.37 o 
   0  18   1     4512.42     4590.06    248.27 o 
   2  18   1     4349.80     4285.04    245.40 o 
   4  18   1     4745.77     5261.71    387.20 o 
   6  18   1     5492.16     4954.79    487.45 o 
   8  18   1     2508.01     2237.95    374.06 o 
  10  18   1     3384.63     3456.46    470.87 o 
  12  18   1     2442.86     2720.09    445.30 o 
 -11  19   1      174.96      -16.50    181.73 o 
  -9  19   1       56.97     -159.44    159.44 o 
  -7  19   1      330.31      402.08    175.67 o 
  -5  19   1       82.11      276.52    161.67 o 
  -3  19   1      176.92      334.16    154.11 o 
  -1  19   1      351.39      412.39    114.70 o 
   1  19   1      404.85      510.25    139.70 o 
   3  19   1      144.43      292.51    223.31 o 
   5  19   1      521.57      543.66    218.33 o 
   7  19   1      445.73      420.49    217.93 o 
   9  19   1      325.95      178.51    231.61 o 
 -10  20   1     3969.35     4243.10    431.93 o 
  -8  20   1     4702.79     4896.95    433.72 o 
  -6  20   1     5995.31     6514.61    481.18 o 
  -4  20   1     5729.82     5894.88    436.23 o 
  -2  20   1     6172.50     5403.26    668.11 o 
   0  20   1     6513.49     6694.30    435.57 o 
   2  20   1     7679.14     8716.99    650.20 o 
   4  20   1     5988.38     5379.48    539.19 o 
   6  20   1     3775.83     3327.62    442.35 o 
   8  20   1     6833.53     6860.96    660.41 o 
  -9  21   1     7435.54     7749.28    575.90 o 
  -7  21   1     9654.12    10060.28   1033.50 o 
  -5  21   1     7375.92     7611.18    868.76 o 
  -3  21   1     9503.56     7737.05    925.52 o 
  -1  21   1    11815.70    11840.97    661.80 o 
   1  21   1     9166.06     9571.24    729.24 o 
   3  21   1     9156.90     9176.50    759.07 o 
   5  21   1     5358.07     5867.15    602.99 o 
   7  21   1     6306.56     5987.01    633.38 o 
  -6  22   1     2154.20     2137.98    538.19 o 
  -4  22   1      537.17      362.30    331.58 o 
  -2  22   1     2380.08     2654.49    305.22 o 
   4  22   1      832.41      756.31    267.73 o 
   6  22   1      493.99      395.20    257.79 o 
  -3  23   1     1856.11     2001.01    288.12 o 
 -20   0   2     4347.64     4426.47    615.75 o 
 -18   0   2     9395.06    10813.28    907.98 o 
 -16   0   2    18489.31    17834.93   1289.39 o 
 -14   0   2    29056.03    30830.24   1844.44 o 
 -12   0   2    42644.79    44282.80   1855.91 o 
 -10   0   2    44243.91    45633.50   1874.46 o 
  -8   0   2    57457.32    56536.68   2373.64 o 
  -6   0   2    89822.63    89838.87   3760.31 o 
  -4   0   2   114763.52   117464.84   4805.46 o 
  -2   0   2    57266.13    58299.24   2462.43 o 
   0   0   2   109083.57   106951.48   4445.57 o 
   2   0   2    69549.17    69858.70   2664.00 o 
   4   0   2    46218.76    43785.25   1799.08 o 
   6   0   2    27820.30    26721.26   1100.70 o 
   8   0   2    14418.67    13499.10    641.38 o 
  10   0   2    15879.39    16075.47    776.09 o 
  12   0   2    13200.67    13782.43    691.78 o 
  14   0   2     6677.00     6810.60    598.09 o 
 -19   1   2     3059.17     3925.91    397.42 o 
 -17   1   2     7768.93     8949.29    553.79 o 
 -15   1   2     7998.54     8989.74    541.37 o 
 -13   1   2    14460.22    14672.89    602.73 o 
 -11   1   2    19058.62    19755.01    635.08 o 
  -9   1   2    11820.55    12495.48    407.04 o 
  -7   1   2    32085.89    32667.26    965.33 o 
  -5   1   2    22622.14    22301.72    644.80 o 
  -3   1   2    41522.83    42370.22   1131.09 o 
  -1   1   2    50106.44    50463.70   1703.23 o 
   1   1   2   232261.13   235467.52   5475.17 o 
   3   1   2    23005.65    22432.19    599.83 o 
   5   1   2    38590.54    36973.57   1025.05 o 
   7   1   2    19987.51    19222.59    588.14 o 
   9   1   2    13859.92    13718.30    448.64 o 
  11   1   2    10227.04    10251.14    387.49 o 
  13   1   2     6090.08     6464.04    288.02 o 
  15   1   2     4315.63     4608.48    469.32 o 
 -20   2   2      658.46      595.13    321.34 o 
 -18   2   2     1120.34      901.98    443.79 o 
 -16   2   2      421.99      336.72    172.28 o 
 -14   2   2      897.15     1034.42    318.40 o 
 -12   2   2      198.88      277.88    100.32 o 
 -10   2   2     1829.06     1782.21    116.00 o 
  -8   2   2     5486.07     5671.27    216.24 o 
  -6   2   2     2826.34     3135.34    123.65 o 
  -4   2   2     4022.72     3885.10    139.70 o 
  -2   2   2     5817.65     6071.11    218.71 o 
   0   2   2    19856.87    20542.91    518.84 o 
   2   2   2      427.66      406.19     30.00 o 
   4   2   2     1196.15     1454.54    132.51 o 
   6   2   2     2018.65     2065.17    114.10 o 
   8   2   2     2630.55     2700.56    147.06 o 
  10   2   2        0.68       86.60     63.55 o 
  12   2   2      225.48      211.02     86.00 o 
  14   2   2      428.86      394.67    123.09 o 
  16   2   2       23.32       83.91    205.25 o 
 -19   3   2     4902.14     3928.64    583.75 o 
 -17   3   2     4656.32     4670.66    410.90 o 
 -15   3   2     8754.99     9566.05    570.56 o 
 -13   3   2     8453.49     8865.37    410.70 o 
 -11   3   2    11030.18    11446.40    467.80 o 
  -9   3   2    19533.52    19551.00    633.69 o 
  -7   3   2    26788.43    25713.06    760.19 o 
  -5   3   2    32971.16    34295.73   1417.83 o 
  -3   3   2    53104.55    56323.24   2074.24 o 
  -1   3   2    34231.74    34570.97   1206.89 o 
   1   3   2    26174.71    26170.39    740.90 o 
   3   3   2    26275.79    25677.57    643.83 o 
   5   3   2    29890.70    29301.94    904.61 o 
   7   3   2    21008.91    20479.70    606.23 o 
   9   3   2    20227.78    20110.31    622.76 o 
  11   3   2    12521.29    12865.24    498.57 o 
  13   3   2    11381.45    12231.54    512.99 o 
  15   3   2     9503.20     9834.93    709.18 o 
  17   3   2     4072.90     4116.31    510.20 o 
 -20   4   2     7654.31     8626.93    867.18 o 
 -18   4   2     9640.23    10447.59    940.25 o 
 -16   4   2    10831.39    11208.80    657.45 o 
 -14   4   2    13563.18    14007.68    625.92 o 
 -12   4   2    11290.17    11837.55    542.67 o 
 -10   4   2    23202.37    23098.86    898.61 o 
  -8   4   2    23008.96    22266.25    824.79 o 
  -6   4   2    23453.32    21584.00    734.71 o 
  -4   4   2    44947.38    45511.55   1926.89 o 
  -2   4   2    68619.61    66432.23   2599.91 o 
   0   4   2    54349.81    54100.02   1520.25 o 
   2   4   2    44308.47    43758.10   1069.29 o 
   4   4   2    55430.98    55089.35   1345.29 o 
   6   4   2    31534.66    30714.61    848.03 o 
   8   4   2    31096.18    31165.83    913.90 o 
  10   4   2    23029.70    23936.98    834.42 o 
  12   4   2    15177.37    15472.98    586.18 o 
  14   4   2    12198.76    12780.93    692.87 o 
  16   4   2     7456.12     8009.50    516.57 o 
 -19   5   2     1587.37     1786.76    431.10 o 
 -17   5   2     2590.82     2868.95    491.36 o 
 -15   5   2     3696.01     4068.09    279.28 o 
 -13   5   2     5036.52     5357.35    316.66 o 
 -11   5   2    10765.68    10853.59    597.18 o 
  -9   5   2     9090.05     9058.95    400.07 o 
  -7   5   2    14767.96    13779.71    552.79 o 
  -5   5   2    23398.61    22806.42    840.88 o 
  -1   5   2    20640.98    21200.70   1017.13 o 
   1   5   2    13028.91    13465.06    359.15 o 
   3   5   2     5895.96     5717.72    171.85 o 
   5   5   2    12660.83    13127.05    360.04 o 
   7   5   2     4587.74     4460.32    344.45 o 
   9   5   2     5499.85     5554.54    264.02 o 
  11   5   2     2823.03     2509.77    189.07 o 
  13   5   2     5319.11     5355.67    386.61 o 
  15   5   2     1583.15     1549.07    242.37 o 
  17   5   2     1171.31     1109.72    322.40 o 
 -18   6   2      930.53      725.49    329.11 o 
 -16   6   2      502.03      913.27    329.04 o 
 -14   6   2     1583.78     1446.25    188.46 o 
 -12   6   2     2450.31     2624.13    218.48 o 
 -10   6   2      649.77      933.46    144.10 o 
  -8   6   2     5796.48     5690.67    290.87 o 
  -6   6   2     3162.34     3093.58    279.18 o 
  -4   6   2     8176.66     8538.87    476.39 o 
  -2   6   2     2400.09     2210.20    215.21 o 
   0   6   2     8771.07     9116.91    314.96 o 
   2   6   2    10325.06    10687.91    308.22 o 
   4   6   2     4265.26     4181.27    150.92 o 
   6   6   2     8190.04     8443.43    270.75 o 
   8   6   2     4127.10     4183.07    197.22 o 
  10   6   2     3288.19     3294.50    205.03 o 
  12   6   2     1781.05     1752.51    222.24 o 
  14   6   2     2162.80     2000.78    260.61 o 
  16   6   2     1431.81     1613.23    257.13 o 
 -19   7   2     7950.06     7637.10    804.10 o 
 -17   7   2    11282.62    10881.26    927.02 o 
 -15   7   2    11478.08    11710.78    689.00 o 
 -13   7   2    21565.75    22244.23   1072.24 o 
 -11   7   2    23110.34    23176.74    892.79 o 
  -9   7   2    36918.38    36330.49   1284.16 o 
  -7   7   2    33333.21    31829.85   1431.66 o 
  -5   7   2    46514.16    42833.45   1488.93 o 
  -3   7   2    60342.65    57683.13   3837.92 o 
  -1   7   2    65257.05    65718.74   2524.14 o 
   1   7   2    40972.30    41802.03   1191.45 o 
   3   7   2    63171.28    64095.43   1753.78 o 
   5   7   2    28134.53    28022.14    811.00 o 
   7   7   2    23829.68    23660.67    822.24 o 
   9   7   2    11123.52    10989.22    439.08 o 
  11   7   2    11031.50    10842.02    572.93 o 
  13   7   2     5024.49     4673.70    362.79 o 
  15   7   2     5432.39     6085.52    420.19 o 
  17   7   2     3289.03     3202.66    350.32 o 
 -18   8   2     8570.67     8386.09    851.15 o 
 -16   8   2    10537.68    11329.89    696.59 o 
 -14   8   2    16093.99    16261.84    861.04 o 
 -12   8   2    21333.49    21473.12   1047.02 o 
 -10   8   2    25529.18    26570.65    996.42 o 
  -8   8   2    43814.68    42489.73   1901.47 o 
  -6   8   2    39781.81    40559.55   1779.67 o 
  -4   8   2    45679.95    45366.51   1980.42 o 
  -2   8   2    51721.26    51969.68   2239.87 o 
   0   8   2    31453.36    30513.46   1060.95 o 
   2   8   2    37949.02    37832.89   1078.85 o 
   4   8   2    28011.89    28399.22    810.30 o 
   6   8   2    24595.96    24362.57    708.43 o 
   8   8   2    17316.89    17078.17    606.76 o 
  10   8   2    11002.77    11188.21    549.67 o 
  12   8   2     7748.42     7798.24    480.54 o 
  14   8   2     7349.75     6802.15    459.84 o 
  16   8   2     5079.01     6185.89    454.52 o 
 -17   9   2      628.49      723.15    319.54 o 
 -15   9   2      377.82      494.96    191.21 o 
 -13   9   2      386.98      581.24    198.10 o 
 -11   9   2     1021.81      840.37    360.36 o 
  -9   9   2      747.92      934.32    200.83 o 
  -7   9   2     1805.46     1657.35    213.06 o 
  -3   9   2     6127.54     5929.28    315.47 o 
   1   9   2     3540.88     3335.65    133.49 o 
   3   9   2     8985.11     9405.39    299.84 o 
   5   9   2     6352.17     6489.71    220.90 o 
   7   9   2     6977.49     7188.39    297.43 o 
   9   9   2     3299.09     3503.10    262.74 o 
  11   9   2     2958.77     3079.62    270.37 o 
  13   9   2     1571.32     1358.27    218.19 o 
  15   9   2     1229.34     1410.53    244.14 o 
 -18  10   2     1278.48     1301.71    409.55 o 
 -16  10   2     2581.55     2584.64    329.75 o 
 -14  10   2     2137.14     2092.49    301.88 o 
 -12  10   2     4523.66     4442.83    390.46 o 
 -10  10   2     4103.17     4209.28    374.64 o 
  -8  10   2     1537.72     1882.44    241.85 o 
  -6  10   2     7449.30     6969.30    487.88 o 
  -4  10   2     6418.71     6340.67    388.92 o 
  -2  10   2     8202.99     8147.57    609.38 o 
   0  10   2     9091.79     8938.21    355.68 o 
   2  10   2     9952.55    10088.51    322.60 o 
   4  10   2     5540.67     5517.96    208.89 o 
   6  10   2     5695.60     5816.28    217.53 o 
   8  10   2     1469.75     1434.03    176.26 o 
  10  10   2     4242.35     4050.82    313.43 o 
  12  10   2     2768.72     2760.41    279.25 o 
  14  10   2     1911.01     1845.18    261.41 o 
  16  10   2      737.94      339.37    263.47 o 
 -17  11   2     4950.07     5730.69    496.43 o 
 -15  11   2     9442.79     9958.12    657.01 o 
 -13  11   2     9450.21     9588.41    630.28 o 
 -11  11   2    11079.77    10996.65    692.67 o 
  -9  11   2    15377.89    15126.92    818.57 o 
  -7  11   2    15107.73    14408.64    783.28 o 
  -5  11   2    26167.93    24065.17   1372.55 o 
  -3  11   2    20098.46    19653.05    992.89 o 
  -1  11   2    39410.90    39078.40   1558.12 o 
   1  11   2    27105.15    27005.35    777.98 o 
   3  11   2    38289.39    38826.20   1058.64 o 
   5  11   2    20097.63    20639.05    610.45 o 
   7  11   2    22324.91    21395.96    910.88 o 
   9  11   2    18490.53    18294.42    823.48 o 
  11  11   2    15235.76    14619.48    743.37 o 
  13  11   2    10673.59    10638.04   1006.91 o 
  15  11   2     7483.79     7014.10    703.37 o 
 -16  12   2     4842.15     5286.13    477.27 o 
 -14  12   2     7382.50     7344.13    546.37 o 
 -12  12   2     8676.54     9124.37    614.13 o 
 -10  12   2     8686.89     9003.15    598.11 o 
  -8  12   2    10314.12     9746.62    633.59 o 
  -6  12   2    16565.99    15632.71    820.26 o 
  -4  12   2    13589.15    13984.03    747.86 o 
  -2  12   2    12440.54    12231.91    674.78 o 
   0  12   2    19948.91    20371.99    748.24 o 
   2  12   2    15838.41    16053.07    500.29 o 
   4  12   2    13460.80    13373.24    438.35 o 
   6  12   2     8774.85     8891.63    365.85 o 
   8  12   2     9748.67     9747.32    522.30 o 
  10  12   2     5823.59     5699.35    528.03 o 
  12  12   2     5674.80     5484.27    401.60 o 
  14  12   2     3310.79     3122.30    467.65 o 
 -17  13   2      141.22      267.93    218.24 o 
 -15  13   2      799.03      736.28    243.52 o 
 -13  13   2      491.92      156.03    163.62 o 
 -11  13   2     1316.04     1125.30    242.07 o 
  -9  13   2     1182.45     1326.79    236.65 o 
  -7  13   2     2088.01     2029.57    257.94 o 
  -5  13   2     1609.78     1632.39    208.29 o 
  -3  13   2     1270.74     1366.21    177.72 o 
  -1  13   2     1381.72     1436.02    162.55 o 
   1  13   2      981.69     1011.85     89.12 o 
   3  13   2     1770.22     1853.37    115.53 o 
   5  13   2      725.80      560.79     88.54 o 
   7  13   2      638.85      481.33    125.70 o 
   9  13   2      100.51       47.64    103.09 o 
  11  13   2      239.13      390.72    146.14 o 
  13  13   2       83.64      218.42    210.98 o 
 -16  14   2     4725.80     5072.13    478.66 o 
 -14  14   2     3158.48     3357.00    392.01 o 
 -12  14   2     6947.26     6862.72    537.31 o 
 -10  14   2     9008.10     8691.15    585.33 o 
  -8  14   2     8709.34     8402.00    565.67 o 
  -6  14   2    11630.05    11273.33    646.84 o 
  -4  14   2    11991.50    11829.29    628.51 o 
  -2  14   2    19025.22    18946.13    927.23 o 
   0  14   2    12070.45    12194.64    487.67 o 
   2  14   2    12469.89    12618.30    420.69 o 
   4  14   2     7517.70     7591.00    274.12 o 
   6  14   2     8597.91     8421.24    731.52 o 
   8  14   2     4286.43     4189.85    303.42 o 
  10  14   2     4378.42     3951.52    320.23 o 
  12  14   2     3515.02     2563.16    422.55 o 
  14  14   2     2221.20     1905.00    410.95 o 
 -15  15   2    10754.93    11379.20    739.88 o 
 -13  15   2    10278.03    10682.28    992.58 o 
 -11  15   2    13836.09    13327.21    796.61 o 
  -9  15   2    17397.74    17056.68    939.91 o 
  -7  15   2    22254.13    21651.27   1110.17 o 
  -5  15   2    21037.38    20784.74   1022.83 o 
  -3  15   2    26206.79    25875.06   1220.55 o 
  -1  15   2    25311.25    24898.60   1216.36 o 
   1  15   2    21782.75    22618.87    702.97 o 
   3  15   2    14700.09    15261.26    501.72 o 
   5  15   2    14088.38    13565.71   1039.60 o 
   7  15   2    10632.62    11134.64    575.72 o 
   9  15   2     8599.75     7400.87    665.84 o 
  11  15   2     5613.71     5862.23    602.52 o 
  13  15   2     4998.76     5207.48    611.89 o 
 -14  16   2     2207.68     2403.59    361.81 o 
 -12  16   2     4438.31     4401.97    449.62 o 
 -10  16   2     5353.61     5626.05    463.65 o 
  -8  16   2     4220.27     3824.51    371.82 o 
  -6  16   2     5957.75     5809.59    430.19 o 
  -4  16   2     7341.55     7633.22    457.64 o 
  -2  16   2     8504.54     8470.33    502.01 o 
   0  16   2     8358.37     8504.55    358.98 o 
   2  16   2     7428.23     7613.37    291.20 o 
   4  16   2     5896.11     5860.05    347.82 o 
   6  16   2     7507.31     7289.34    457.24 o 
   8  16   2     4880.19     4735.50    487.18 o 
  10  16   2     4908.37     4416.93    512.56 o 
  12  16   2     4775.94     4534.31    559.55 o 
 -13  17   2      165.39      -39.58    172.03 o 
 -11  17   2      292.58      327.85    208.33 o 
  -9  17   2      152.26      138.51    158.64 o 
  -7  17   2      445.68      183.36    165.06 o 
  -5  17   2      298.61      227.56    279.86 o 
  -3  17   2      131.62      181.18    137.12 o 
  -1  17   2      313.06      230.13    126.24 o 
   1  17   2      367.62      300.87     92.11 o 
   3  17   2      256.28      445.88    128.83 o 
   5  17   2      252.42      228.24    217.39 o 
   7  17   2      275.31      379.18    198.02 o 
   9  17   2       14.69       96.80    174.08 o 
  11  17   2      223.27      198.33    207.47 o 
 -12  18   2     2652.16     2917.20    370.51 o 
 -10  18   2     3026.54     2979.67    363.17 o 
  -8  18   2     4482.18     4309.95    415.11 o 
  -6  18   2     6774.90     7453.73    489.81 o 
  -4  18   2     4705.65     4719.02    371.49 o 
  -2  18   2     6543.68     6617.66    615.34 o 
   0  18   2     7663.42     8101.52    358.20 o 
   2  18   2     8790.14     8817.70    465.28 o 
   4  18   2     8568.53     8221.57    666.83 o 
   8  18   2     7319.48     6736.25    624.01 o 
  10  18   2     3808.08     3822.06    498.10 o 
 -11  19   2     5757.46     5606.40    505.74 o 
  -9  19   2     6199.62     5785.35    501.03 o 
  -7  19   2     7216.02     6763.51    510.64 o 
  -5  19   2     7765.02     7330.05    510.03 o 
  -3  19   2     9006.77     9692.55    553.89 o 
  -1  19   2     8401.29     8797.78    401.53 o 
   1  19   2    11646.64    13179.18    653.27 o 
   3  19   2     8959.99     8680.62    715.62 o 
   5  19   2    10819.77     9997.30    795.03 o 
   7  19   2     6666.28     6360.53    616.27 o 
   9  19   2     6840.34     6070.29    639.38 o 
 -10  20   2     3221.14     3293.86    392.25 o 
  -8  20   2     2775.73     2810.95    350.66 o 
  -6  20   2     5115.76     5332.70    448.20 o 
  -4  20   2     2990.58     3281.71    324.01 o 
  -2  20   2     2900.48     2808.99    225.21 o 
   0  20   2     1882.29     1897.83    387.58 o 
   4  20   2     1852.35     1985.03    368.30 o 
   6  20   2     3037.96     3089.37    445.27 o 
   8  20   2      620.09      819.71    287.48 o 
  -9  21   2      375.31      289.80    191.19 o 
  -7  21   2      897.99     1248.52    261.77 o 
  -5  21   2      947.54     1051.45    229.39 o 
  -3  21   2     1157.21     1484.90    420.92 o 
  -1  21   2     1077.33     1257.34    343.83 o 
   5  21   2      445.14      524.35    257.31 o 
   7  21   2      752.63      901.13    309.27 o 
  -6  22   2     5798.24     6393.14    515.76 o 
  -4  22   2     8136.32     8721.98    959.43 o 
  -2  22   2     8345.16     8571.87    897.92 o 
   4  22   2     5367.19     5119.93    558.65 o 
  -3  23   2     6535.90     6408.78    752.07 o 
 -19   1   3     6160.51     6586.07    517.13 o 
 -17   1   3     8741.18     9087.62    593.16 o 
 -15   1   3    13483.18    15066.01    796.16 o 
 -13   1   3    14163.30    14950.56    620.90 o 
 -11   1   3    32961.91    32231.24   1000.84 o 
  -9   1   3    29752.40    29452.42    880.28 o 
  -7   1   3    37358.47    39329.41   1173.90 o 
  -5   1   3    48019.05    48632.65   1407.53 o 
  -3   1   3    46155.00    46754.03   1367.07 o 
  -1   1   3    32329.65    32092.04    970.93 o 
   1   1   3    22524.57    22700.06    687.61 o 
   3   1   3    29400.50    30235.69    872.87 o 
   5   1   3    17887.90    17507.57    601.24 o 
   7   1   3    13850.85    13281.08    439.25 o 
   9   1   3     8258.73     8180.10    306.95 o 
  11   1   3     6385.38     6405.10    288.57 o 
  13   1   3     5097.32     5050.86    365.88 o 
  15   1   3     2957.51     3101.52    503.16 o 
 -20   2   3     7314.35     7754.73    832.02 o 
 -18   2   3     8192.44     8708.30    579.77 o 
 -16   2   3     9797.70    10765.91    670.87 o 
 -14   2   3    15332.96    16381.55    683.26 o 
 -12   2   3    22693.57    22447.36    889.15 o 
 -10   2   3    27352.21    27528.25    899.87 o 
  -8   2   3    29514.92    29919.72    901.66 o 
  -6   2   3    55059.80    57630.57   1579.60 o 
  -4   2   3    45817.16    47235.45   1318.33 o 
  -2   2   3    41524.04    41349.39   1168.90 o 
   0   2   3    46652.50    45135.95   1465.44 o 
   2   2   3    33623.76    32944.60   1093.46 o 
   4   2   3    44563.87    44370.12   1213.16 o 
   6   2   3    29552.73    28901.81    824.57 o 
   8   2   3    26455.13    25731.18    749.55 o 
  10   2   3    15848.94    15751.53    535.56 o 
  12   2   3    16850.37    17032.05    673.40 o 
  14   2   3     5261.74     5130.01    600.48 o 
  16   2   3     7217.57     7003.79    739.25 o 
 -19   3   3     1992.12     1901.79    483.19 o 
 -17   3   3     3898.19     4570.58    587.98 o 
 -15   3   3     4051.87     4757.40    408.39 o 
 -13   3   3     3759.19     3963.41    265.30 o 
 -11   3   3    10093.69     9927.32    471.52 o 
  -9   3   3    14740.56    14588.05    450.19 o 
  -7   3   3    14140.83    14882.78    461.22 o 
  -5   3   3    35125.80    36534.54   1009.69 o 
  -3   3   3    18221.15    18634.43    709.73 o 
  -1   3   3    24733.75    24220.80    949.83 o 
   1   3   3    26178.05    25739.42    728.07 o 
   3   3   3    26242.94    26784.13    669.00 o 
   5   3   3    20829.44    20863.89    608.89 o 
   7   3   3    17105.86    16479.54    511.77 o 
   9   3   3    12650.39    12629.10    425.37 o 
  11   3   3     8915.59     8428.87    406.45 o 
  13   3   3     5793.18     5719.89    411.06 o 
  15   3   3     3246.40     3851.30    546.15 o 
 -20   4   3      106.85      -83.58    248.80 o 
 -18   4   3      317.86      135.81    265.02 o 
 -16   4   3      280.93      113.46    233.87 o 
 -14   4   3      400.71      317.97    129.91 o 
 -12   4   3      378.56      547.35    126.13 o 
 -10   4   3     3018.12     2949.35    195.51 o 
  -8   4   3     2018.31     2146.37    139.24 o 
  -6   4   3      275.46      500.76     72.62 o 
  -4   4   3     1379.43     1461.90     93.33 o 
  -2   4   3     6609.19     6710.23    245.54 o 
   0   4   3     2875.48     2812.15    112.31 o 
   2   4   3     2027.12     1976.04     99.95 o 
   4   4   3     5827.92     5777.25    178.56 o 
   6   4   3     2803.16     2717.78    132.00 o 
   8   4   3     3571.00     3599.29    178.23 o 
  10   4   3     1113.06     1028.22    145.13 o 
  12   4   3     1613.46     1767.14    231.19 o 
  14   4   3     2447.36     2530.62    311.12 o 
  16   4   3       78.34      241.85    261.83 o 
 -19   5   3     4493.64     4357.98    623.50 o 
 -17   5   3     4266.18     4083.70    588.28 o 
 -15   5   3     8238.14     8580.06    585.75 o 
 -13   5   3    12866.52    12797.71    577.57 o 
 -11   5   3    19845.80    19201.10    780.84 o 
  -9   5   3    19971.08    19200.30    704.87 o 
  -7   5   3    29756.47    30005.54    988.01 o 
  -5   5   3    25043.47    24063.78    997.99 o 
  -3   5   3    39766.07    39092.43   1239.05 o 
  -1   5   3    44058.16    42739.40   1606.39 o 
   1   5   3    39489.12    40017.55   1114.21 o 
   3   5   3    33267.04    32540.75    922.30 o 
   5   5   3    26591.10    26010.61    673.15 o 
   7   5   3    25251.85    25255.30    805.61 o 
   9   5   3    18606.44    18015.10    698.87 o 
  11   5   3    10323.96    10225.00    557.13 o 
  13   5   3     7502.31     7754.28    479.38 o 
  15   5   3     5685.55     5833.71    440.47 o 
 -18   6   3     9480.34    10341.75    958.15 o 
 -16   6   3    12343.23    11158.00    994.50 o 
 -14   6   3    20058.09    20260.69   1053.08 o 
 -12   6   3    20852.32    19735.73   1001.30 o 
 -10   6   3    36685.66    35193.46   1289.12 o 
  -8   6   3    46198.49    45106.58   2130.07 o 
  -6   6   3    39066.14    37956.36   1703.81 o 
  -4   6   3    27054.31    24661.57   1217.30 o 
  -2   6   3    39019.98    37860.21   1738.96 o 
   0   6   3    40074.98    40267.43   1172.08 o 
   2   6   3    29104.37    28663.79    835.55 o 
   4   6   3    24261.07    24279.00    628.71 o 
   6   6   3    23706.21    23695.10    701.16 o 
   8   6   3    17597.34    16436.89    803.42 o 
  10   6   3    12317.23    12242.83    639.16 o 
  12   6   3     8932.23     8923.28    514.38 o 
  14   6   3     8592.99     8422.86    516.87 o 
  16   6   3     3891.57     4062.84    561.97 o 
 -19   7   3     1071.99      453.49    378.53 o 
 -17   7   3     2310.23     2482.99    458.85 o 
 -15   7   3     2684.46     2755.80    325.96 o 
 -13   7   3     5279.31     5056.76    403.53 o 
 -11   7   3     5715.73     5484.85    400.04 o 
  -9   7   3     8721.54     8268.91    487.20 o 
  -7   7   3     6223.09     5947.34    403.64 o 
  -5   7   3     8936.73     8218.08    467.14 o 
  -3   7   3     8704.33     8321.10    426.40 o 
  -1   7   3     9162.30     9376.82    466.81 o 
   1   7   3    10619.31    10954.42    341.84 o 
   3   7   3     3056.18     3048.54    122.15 o 
   5   7   3     3472.82     3578.15    152.07 o 
   7   7   3     4250.19     4066.86    289.15 o 
   9   7   3     1988.31     1926.90    208.94 o 
  11   7   3      400.82      384.75    143.85 o 
  13   7   3      585.15      616.08    173.88 o 
  15   7   3     1047.25     1092.24    230.44 o 
 -18   8   3     1185.60     1456.05    419.52 o 
 -16   8   3     3256.25     3562.34    384.37 o 
 -14   8   3     3829.52     3984.57    385.00 o 
 -12   8   3     4719.48     4520.21    402.22 o 
 -10   8   3     5744.98     5185.22    420.20 o 
  -8   8   3     5942.17     5662.87    374.12 o 
  -6   8   3     9189.95     8874.50    638.74 o 
  -4   8   3    10718.47    10470.74    724.17 o 
  -2   8   3    10525.09    10518.50    544.60 o 
   0   8   3     2468.87     2322.71    147.06 o 
   2   8   3     6744.59     6954.37    241.74 o 
   4   8   3     2708.19     2682.38    120.82 o 
   6   8   3     1170.76     1399.31    151.81 o 
   8   8   3     1458.28     1558.67    188.98 o 
  10   8   3     2547.09     2565.99    323.42 o 
  12   8   3      221.93       99.15    134.41 o 
  14   8   3      586.63      441.58    184.79 o 
  16   8   3      327.66      520.13    209.38 o 
 -17   9   3     8299.40     8907.10    632.64 o 
 -15   9   3    13305.29    13827.19    794.88 o 
 -13   9   3    19560.45    19123.86   1030.17 o 
 -11   9   3    16695.57    16007.96    901.76 o 
  -9   9   3    28093.00    25106.85   1337.05 o 
  -7   9   3    39204.41    37180.29   2139.06 o 
  -5   9   3    32428.22    31201.53   1517.24 o 
  -3   9   3    33818.26    33298.45   2283.67 o 
  -1   9   3    28595.46    29167.40   1318.66 o 
   1   9   3    28525.27    28674.72    837.70 o 
   3   9   3    30043.82    30479.97    878.25 o 
   5   9   3    18400.87    17910.70    660.34 o 
   7   9   3    14390.46    13890.07    646.80 o 
   9   9   3    15551.27    14972.33    821.26 o 
  11   9   3    14100.92    14746.00    711.14 o 
  13   9   3     6946.71     7688.67    497.13 o 
  15   9   3     4729.68     5135.46    715.16 o 
 -18  10   3     3779.14     3986.92    612.58 o 
 -16  10   3     4476.88     4140.02    434.75 o 
 -14  10   3     7764.22     7751.51    560.22 o 
 -12  10   3     7371.67     7762.60    550.11 o 
 -10  10   3     8762.56     8336.82    625.71 o 
  -8  10   3    15431.30    13685.87   1131.68 o 
  -6  10   3    14149.28    13542.43    647.61 o 
  -4  10   3    26046.47    25330.50   1118.51 o 
  -2  10   3    34851.78    33938.63   1388.42 o 
   0  10   3    21265.38    20672.86    707.26 o 
   2  10   3    25459.22    26175.41    744.87 o 
   4  10   3    20111.67    20002.25    722.31 o 
   6  10   3    15963.99    15991.94    592.09 o 
   8  10   3    13491.96    12916.52   1058.67 o 
  10  10   3    14067.79    13194.14    645.20 o 
  12  10   3     6734.24     7031.40    469.75 o 
  14  10   3     6804.63     7035.44    485.43 o 
 -17  11   3      396.34      111.76    184.91 o 
 -15  11   3     1216.37     1198.65    262.41 o 
 -13  11   3     1295.41     1232.65    260.33 o 
 -11  11   3     1079.18     1361.96    258.01 o 
  -9  11   3      989.95      948.60    210.58 o 
  -7  11   3     3676.31     3700.09    303.28 o 
  -5  11   3     1372.06     1562.31    197.25 o 
  -3  11   3     6519.84     6098.89    483.64 o 
  -1  11   3      748.64      684.27    126.36 o 
   1  11   3     2461.60     2386.13    123.41 o 
   3  11   3     2858.17     3007.69    179.49 o 
   5  11   3     1241.91     1246.90    119.15 o 
   7  11   3      223.47      237.51    115.73 o 
   9  11   3      956.01      807.53    167.30 o 
  11  11   3     1433.37     1584.07    295.68 o 
  13  11   3      444.33      497.30    180.51 o 
 -16  12   3     2318.92     2348.24    340.58 o 
 -14  12   3     1178.17      986.45    251.85 o 
 -12  12   3     3927.40     3837.57    399.90 o 
 -10  12   3     4840.83     4980.88    436.43 o 
  -8  12   3     6603.80     6872.21    478.16 o 
  -6  12   3     8990.44     7725.63    493.11 o 
  -2  12   3     2601.88     2683.43    218.48 o 
   0  12   3     8958.09     9303.96    382.91 o 
   2  12   3    11707.19    12197.59    386.64 o 
   4  12   3     8202.02     8022.63    338.88 o 
   6  12   3    12140.30    11650.03    582.92 o 
   8  12   3     7111.91     7073.71    421.97 o 
  10  12   3     6358.98     5827.69    948.61 o 
  12  12   3     3012.26     3181.43    472.61 o 
  14  12   3     2116.71     2517.95    403.59 o 
 -17  13   3     6233.82     6293.69    541.80 o 
 -15  13   3     6314.49     6140.04    515.96 o 
 -13  13   3    11737.90    11274.10    760.32 o 
 -11  13   3    15978.84    15676.69    890.57 o 
  -9  13   3    20817.72    18773.68   1042.57 o 
  -7  13   3    19347.13    18079.74    956.66 o 
  -5  13   3    26245.01    25211.83   1213.68 o 
  -3  13   3    20949.00    20557.64    988.48 o 
  -1  13   3    24554.90    24661.44   1115.20 o 
   1  13   3    21186.52    21456.62    654.18 o 
   3  13   3    14056.04    13529.97    554.29 o 
   5  13   3    25352.30    25281.02   1142.63 o 
   7  13   3    15152.44    15181.69    722.32 o 
   9  13   3     8321.85     8256.56    504.06 o 
  11  13   3     6250.89     6176.13    891.19 o 
  13  13   3     5259.94     4907.18    571.11 o 
 -16  14   3     4831.79     4235.55    450.28 o 
 -14  14   3     5231.14     4851.85    473.15 o 
 -12  14   3     9158.88     8723.90    637.13 o 
 -10  14   3    11048.37    10645.55    685.10 o 
  -8  14   3    11215.03    10529.49    690.63 o 
  -6  14   3    11941.32    12355.35    717.34 o 
  -4  14   3    12771.91    11752.21    667.68 o 
  -2  14   3     3636.45     3757.65    394.60 o 
   0  14   3     8733.83     8842.25    382.71 o 
   2  14   3     6973.59     6860.01    328.34 o 
   4  14   3     6789.87     6996.83    330.42 o 
   6  14   3     5850.14     5937.34    376.63 o 
   8  14   3     3728.49     3411.06    291.71 o 
  10  14   3     3270.02     3442.59    313.83 o 
  12  14   3     1969.09     1472.36    369.00 o 
 -15  15   3      164.87      196.07    210.61 o 
 -13  15   3      297.14      423.48    261.85 o 
 -11  15   3       83.99       30.46    157.83 o 
  -9  15   3      164.92      176.16    166.62 o 
  -7  15   3       44.39       37.66    152.57 o 
  -5  15   3        7.48      -14.85    119.57 o 
  -3  15   3      118.70       53.92    107.30 o 
  -1  15   3      166.47      224.19    115.22 o 
   1  15   3      593.37      626.29    115.39 o 
   3  15   3       35.56       66.36     80.80 o 
   5  15   3     1098.11     1131.69    170.96 o 
   7  15   3      180.12      242.11    131.14 o 
   9  15   3       20.06     -113.93    113.93 o 
  11  15   3      126.36      250.65    216.80 o 
 -14  16   3     4176.83     4019.83    486.16 o 
 -12  16   3     7885.42     6977.86    605.26 o 
 -10  16   3     7046.67     6399.84    531.88 o 
  -8  16   3    10145.13    10270.95    640.26 o 
  -6  16   3     7436.97     7666.29    519.07 o 
  -4  16   3    11569.57    11653.71    660.91 o 
  -2  16   3    12707.24    12685.39    673.52 o 
   0  16   3     8066.44     8437.07    495.58 o 
   2  16   3     6686.15     6760.93    540.61 o 
   4  16   3     5272.29     5454.13    820.61 o 
   6  16   3     5157.63     5027.20    422.48 o 
   8  16   3     3531.55     3553.87    311.61 o 
  10  16   3     2476.84     2511.20    414.34 o 
 -13  17   3     6039.44     5481.55    512.14 o 
 -11  17   3     7388.68     6964.94    565.04 o 
  -9  17   3    10230.32     9528.46   1256.07 o 
  -7  17   3    10459.60     9837.88    630.02 o 
  -5  17   3    11068.26    10937.27    621.03 o 
  -3  17   3    12611.78    12204.81    651.83 o 
  -1  17   3    14628.27    14538.40    729.38 o 
   1  17   3    11895.91    12620.75    698.16 o 
   3  17   3    11736.07    11406.04    584.14 o 
   5  17   3    11563.70    11783.68   1304.03 o 
   7  17   3     9862.42     9424.98    765.47 o 
   9  17   3     7353.54     7701.76    716.95 o 
  11  17   3     6422.42     6524.85    685.15 o 
 -12  18   3     2195.52     2216.80    353.60 o 
 -10  18   3     1929.63     2044.49    327.82 o 
  -8  18   3     3053.00     3136.49    359.05 o 
  -6  18   3     3461.03     3518.60    351.33 o 
  -4  18   3     4898.42     4802.49    376.59 o 
  -2  18   3     5602.70     5610.33    394.29 o 
   0  18   3     5555.22     5639.13    380.77 o 
   2  18   3     5941.34     5928.10    376.42 o 
   4  18   3     3390.07     3237.03    283.63 o 
   6  18   3     3735.34     3093.01    424.79 o 
   8  18   3     3422.29     2796.23    429.80 o 
  10  18   3     2068.83     2071.58    400.45 o 
 -11  19   3       44.48       47.47    192.31 o 
  -9  19   3       95.19       74.16    190.22 o 
  -7  19   3      422.13      534.41    187.79 o 
  -5  19   3      251.64      105.31    153.99 o 
  -3  19   3      935.85     1079.75    206.78 o 
  -1  19   3      359.38      512.33    160.45 o 
   1  19   3      743.07     1031.36    203.48 o 
   3  19   3      842.65     1094.63    186.41 o 
   5  19   3      646.30      520.93    242.60 o 
   7  19   3      404.31      377.17    240.02 o 
 -10  20   3     4541.58     4519.94    464.59 o 
  -8  20   3     5792.07     5535.55    480.78 o 
  -6  20   3     5924.55     5970.25    699.25 o 
  -4  20   3     6046.53     5476.93    518.60 o 
  -2  20   3     6590.27     6771.64    458.94 o 
   0  20   3     6343.41     7474.09    462.45 o 
   4  20   3     6349.78     7175.25    638.42 o 
   6  20   3     4529.17     3837.75    504.32 o 
  -9  21   3     6557.61     6738.23    557.17 o 
  -7  21   3     6159.73     6372.64    528.34 o 
  -5  21   3     9037.74     9230.52    607.87 o 
  -3  21   3     6722.88     7338.33    523.48 o 
  -1  21   3     7222.99     7986.12    531.29 o 
   5  21   3     3126.75     2853.50    450.46 o 
  -6  22   3      641.97      615.22    324.52 o 
  -4  22   3     1147.09     1123.74    334.05 o 
  -2  22   3     1408.55     1411.59    405.70 o 
 -18   0   4    15845.96    16008.17   1336.26 o 
 -16   0   4    19806.83    20962.57   1497.93 o 
 -14   0   4    21559.25    20187.73   1439.58 o 
 -12   0   4    36845.62    34791.89   1859.69 o 
 -10   0   4    35246.75    35921.05   1517.26 o 
  -8   0   4    32750.90    33264.38   1456.27 o 
  -6   0   4    46615.98    48177.37   1898.65 o 
  -4   0   4    39196.91    39546.03   1697.38 o 
  -2   0   4    24767.15    24414.50   1032.45 o 
   0   0   4    64444.38    64537.64   2727.45 o 
   2   0   4    64434.68    67026.82   2553.40 o 
   4   0   4    18828.94    18249.95    757.50 o 
   6   0   4    22491.57    22668.48   1217.78 o 
   8   0   4    17085.29    16689.94    756.80 o 
  10   0   4    10069.04    10129.14    794.36 o 
  12   0   4    10152.11    10403.92    873.06 o 
  14   0   4     4629.83     4470.00    593.39 o 
 -19   1   4     2999.51     3384.73    597.06 o 
 -17   1   4     4934.89     5318.13    504.55 o 
 -15   1   4     6796.59     6715.65    500.54 o 
 -13   1   4     8119.63     7930.17    377.62 o 
 -11   1   4    19416.40    19000.13    602.31 o 
  -9   1   4    10723.90    10921.44    363.68 o 
  -7   1   4    20668.07    20523.20    631.43 o 
  -5   1   4    38918.92    40057.05   1188.08 o 
  -3   1   4    31410.37    31281.67    931.06 o 
  -1   1   4    22003.40    22223.15    705.24 o 
   1   1   4    15714.11    15132.14    553.64 o 
   3   1   4    17631.53    18487.18    520.34 o 
   5   1   4    13693.60    13938.92    426.64 o 
   7   1   4     7924.30     7795.62    282.10 o 
   9   1   4     3895.15     3763.44    245.78 o 
  11   1   4     6902.99     6900.90    474.76 o 
  13   1   4     4008.60     4222.48    388.40 o 
  15   1   4     1710.99     1652.41    411.29 o 
 -20   2   4       45.00      261.76    330.79 o 
 -18   2   4      316.92      280.52    319.00 o 
 -16   2   4      496.27      430.68    227.01 o 
 -14   2   4     1253.67     1437.60    179.06 o 
 -12   2   4      228.89      282.05    132.35 o 
 -10   2   4     1210.95     1382.72    103.22 o 
  -8   2   4     3501.14     3543.73    159.27 o 
  -6   2   4     1441.06     1577.40     93.35 o 
  -4   2   4     2357.68     2344.50    114.23 o 
  -2   2   4     1339.68     1375.83     93.72 o 
   0   2   4     2100.73     2205.55    132.56 o 
   2   2   4    13441.35    14088.72    438.07 o 
   4   2   4      106.51       79.76     36.72 o 
   6   2   4      567.55      667.44     73.67 o 
   8   2   4       80.36      160.27     95.93 o 
  10   2   4       48.35       -3.82     90.27 o 
  12   2   4      140.78      150.47    143.67 o 
  14   2   4      163.83      217.77    171.19 o 
  16   2   4      613.20      625.81    330.94 o 
 -19   3   4     5512.08     5883.23    741.05 o 
 -17   3   4     8519.96     8405.42    844.95 o 
 -15   3   4    11375.77    11074.33    952.91 o 
 -13   3   4    13770.00    13886.19    583.52 o 
 -11   3   4    10646.38    11040.18    404.82 o 
  -9   3   4    22065.24    22397.08    696.71 o 
  -7   3   4    27785.37    27982.85    833.30 o 
  -5   3   4    13168.93    12877.13    413.03 o 
  -3   3   4    39792.75    39643.21   1328.42 o 
  -1   3   4    32221.74    31088.81   1033.82 o 
   1   3   4    48696.71    49378.88   1372.54 o 
   3   3   4    23693.19    23121.29    691.44 o 
   5   3   4    20156.80    19913.99    572.15 o 
   7   3   4    14404.37    13480.92    544.69 o 
   9   3   4    14323.13    13944.19    563.96 o 
  11   3   4     7665.32     7348.08    378.79 o 
  13   3   4     3595.62     3762.69    520.05 o 
  15   3   4     5533.25     5230.28    672.31 o 
 -20   4   4     3035.86     3284.63    595.07 o 
 -18   4   4     6406.81     6786.35    773.95 o 
 -16   4   4     7733.76     7212.19    790.68 o 
 -14   4   4    11495.83    11743.40    839.27 o 
 -12   4   4    13079.17    13054.61    540.19 o 
 -10   4   4    15384.97    15853.59    584.81 o 
  -8   4   4    27974.41    28744.42    855.75 o 
  -6   4   4    31455.23    31356.68   1021.29 o 
  -4   4   4    54270.16    54900.68   1775.13 o 
  -2   4   4    51541.27    50142.14   1582.04 o 
   0   4   4    55816.03    55607.24   1855.05 o 
   2   4   4    44344.81    43336.48   1247.81 o 
   4   4   4    32525.43    31388.29    926.87 o 
   6   4   4    27570.34    26872.68    917.84 o 
   8   4   4    17205.29    17135.95    666.82 o 
  10   4   4    14564.66    13969.32    586.39 o 
  12   4   4     9984.46    10535.59    499.38 o 
  14   4   4     9586.56     9237.88    840.33 o 
 -19   5   4     3011.22     3760.50    599.64 o 
 -17   5   4     4781.90     4736.01    662.70 o 
 -15   5   4     5713.07     6394.54    460.97 o 
 -13   5   4     7442.55     7570.84    506.37 o 
 -11   5   4     9189.53     8825.89    555.37 o 
  -9   5   4    10430.86    10818.04    492.70 o 
  -7   5   4     7084.90     7191.32    458.50 o 
  -5   5   4     6769.66     6806.54    298.63 o 
  -3   5   4    13092.60    13663.73    532.53 o 
  -1   5   4    11146.04    11337.85    417.57 o 
   1   5   4     6870.91     6975.00    249.06 o 
   3   5   4     8008.52     8044.34    288.25 o 
   5   5   4     4738.95     4841.68    205.67 o 
   7   5   4     2822.29     3078.87    203.98 o 
   9   5   4     2785.94     2829.12    219.79 o 
  11   5   4     2970.63     2724.79    283.00 o 
  13   5   4     1108.95      888.75    308.15 o 
  15   5   4     1677.80     1944.37    429.80 o 
 -18   6   4      897.82      989.91    380.31 o 
 -16   6   4      978.71     1707.93    521.72 o 
 -14   6   4     1325.63     1224.56    231.43 o 
 -12   6   4     2321.29     2218.42    254.22 o 
 -10   6   4     2923.86     3019.35    274.25 o 
  -8   6   4     4506.80     4506.96    290.54 o 
  -6   6   4     3418.07     3516.92    243.61 o 
  -4   6   4     3478.06     3266.09    218.48 o 
  -2   6   4     7085.85     7617.76    286.39 o 
   0   6   4     4457.00     4357.65    193.40 o 
   2   6   4     5951.86     6274.88    230.04 o 
   4   6   4     7786.24     7834.98    282.65 o 
   6   6   4     2667.95     2749.61    186.02 o 
   8   6   4     3131.38     3145.13    217.15 o 
  10   6   4     1567.04     1385.14    207.96 o 
  12   6   4      911.51      768.44    201.21 o 
  14   6   4      387.22      403.22    268.13 o 
 -19   7   4     9113.74     9005.56    946.72 o 
 -17   7   4    11113.67    12303.05   1020.30 o 
 -15   7   4    13183.63    12349.18    743.47 o 
 -13   7   4    18183.96    18462.81   2200.31 o 
 -11   7   4    20043.04    20012.70    958.48 o 
  -9   7   4    27498.81    25871.59   1243.92 o 
  -7   7   4    33867.51    32563.03   1457.69 o 
  -5   7   4    34460.31    32979.75   1534.61 o 
  -3   7   4    30633.13    29528.48   1342.30 o 
  -1   7   4    27753.68    27820.57   1227.97 o 
   1   7   4    19574.51    19946.04    705.08 o 
   3   7   4    17543.11    16846.82    529.40 o 
   5   7   4    13661.83    13524.27    453.11 o 
   7   7   4    11644.76    11706.46    470.18 o 
   9   7   4     7541.65     7243.22    433.47 o 
  11   7   4     3800.63     3681.13    319.92 o 
  13   7   4     5441.28     5063.49    403.12 o 
  15   7   4     3505.36     3657.88    546.91 o 
 -18   8   4     7936.22     7374.63    806.22 o 
 -16   8   4     9257.82     9253.78    621.16 o 
 -14   8   4    11486.80    11059.28    723.50 o 
 -12   8   4    14672.28    14635.74    994.62 o 
 -10   8   4    21852.87    20860.18   1221.08 o 
  -8   8   4    19299.46    18385.13    911.59 o 
  -6   8   4    24423.18    23385.27   1151.94 o 
  -4   8   4    19307.04    18506.25    877.33 o 
  -2   8   4    29190.56    29299.76   1253.73 o 
   0   8   4    16695.39    16648.99    698.07 o 
   2   8   4    20599.87    20286.14    746.25 o 
   4   8   4    23158.93    23541.08    802.70 o 
   6   8   4    12735.75    12822.73    495.76 o 
   8   8   4    13047.22    12756.97    623.63 o 
  10   8   4     6659.32     6729.18    435.51 o 
  12   8   4     5954.39     6018.77    426.30 o 
  14   8   4     3659.94     3977.26    374.98 o 
 -17   9   4      388.43      381.02    210.34 o 
 -15   9   4     1689.25     1815.54    297.96 o 
 -13   9   4     1340.24     1540.72    267.54 o 
 -11   9   4     1613.90     1551.82    250.66 o 
  -9   9   4     3699.64     3568.21    302.90 o 
  -7   9   4    10112.50     9816.34    527.45 o 
  -5   9   4     4665.55     4529.54    456.93 o 
  -3   9   4     5726.47     5724.57    332.32 o 
  -1   9   4     6147.85     5968.84    331.67 o 
   1   9   4     4035.72     4012.53    247.02 o 
   3   9   4     4889.06     4884.09    241.98 o 
   5   9   4     3248.53     3566.25    199.72 o 
   7   9   4     2831.52     3019.01    259.72 o 
   9   9   4     2986.93     3015.78    271.83 o 
  11   9   4      309.89      249.21    149.90 o 
  13   9   4      649.35      594.19    210.53 o 
 -18  10   4     1563.08     1784.85    469.01 o 
 -16  10   4     2948.93     2837.30    366.38 o 
 -14  10   4     2984.42     3050.59    368.04 o 
 -12  10   4     4457.53     4609.94    542.73 o 
 -10  10   4     3896.40     3801.32    449.65 o 
  -8  10   4     4757.04     4127.45    343.97 o 
  -6  10   4     4555.75     4677.58    350.55 o 
  -4  10   4     8776.28     8865.01    495.83 o 
  -2  10   4     9873.59    10237.93    569.53 o 
   0  10   4     6771.60     6887.66    378.33 o 
   2  10   4     5677.49     5503.98    271.29 o 
   4  10   4     3227.43     3183.00    239.53 o 
   6  10   4     4056.06     3889.15    227.00 o 
   8  10   4      962.22     1139.38    184.88 o 
  10  10   4     2831.47     2767.97    282.43 o 
  12  10   4     1556.06     1568.57    248.04 o 
  14  10   4     1554.54     1744.68    285.73 o 
 -17  11   4     5461.03     6105.44    529.43 o 
 -15  11   4     5587.85     5140.63    485.62 o 
 -13  11   4    10103.38     9830.33    671.44 o 
 -11  11   4    12800.76    12286.57    759.73 o 
  -9  11   4    13228.75    11631.16    797.43 o 
  -7  11   4    12337.14    11505.62    678.41 o 
  -5  11   4    28059.02    27501.71   1262.41 o 
  -3  11   4    24125.66    23155.12   1118.60 o 
  -1  11   4    28416.06    27641.49   1271.74 o 
   1  11   4    26783.93    26515.96    928.77 o 
   3  11   4    24230.09    24152.82    854.84 o 
   5  11   4    21053.78    20648.66    775.06 o 
   7  11   4    15091.22    14551.88    734.59 o 
   9  11   4    10257.30    10017.96    570.82 o 
  11  11   4     9615.96     9846.38    593.68 o 
  13  11   4     7411.34     7783.63    527.65 o 
 -16  12   4     4502.85     4440.04    469.81 o 
 -14  12   4     7612.55     7841.67    733.31 o 
 -12  12   4     7369.65     7786.59    593.10 o 
 -10  12   4    11104.26    10443.50    694.62 o 
  -8  12   4    10562.79     9926.60    614.17 o 
  -6  12   4    14096.72    13070.79    966.80 o 
  -4  12   4    13939.21    13466.34    686.11 o 
  -2  12   4    16686.56    17377.04   1076.12 o 
   0  12   4    13353.78    13644.12    638.25 o 
   2  12   4    12190.29    12518.45    511.71 o 
   4  12   4    12184.17    12573.65    486.66 o 
   6  12   4     6910.03     6535.76    413.35 o 
   8  12   4     6987.20     7074.42    431.97 o 
  10  12   4     5572.72     5370.25    418.89 o 
  12  12   4     4773.00     4752.52    400.76 o 
 -17  13   4      164.29      330.63    216.05 o 
 -15  13   4      648.42      574.13    234.44 o 
 -13  13   4      669.20      623.34    238.64 o 
 -11  13   4     1348.89     1404.17    289.17 o 
  -9  13   4     1398.29     1329.07    245.24 o 
  -7  13   4     1917.84     1685.96    243.06 o 
  -5  13   4      710.74      603.79    155.78 o 
  -3  13   4     1345.21     1462.94    197.79 o 
  -1  13   4     2278.33     2370.40    232.37 o 
   1  13   4      340.95      417.29    100.30 o 
   3  13   4      420.62      406.49    102.28 o 
   5  13   4      298.49      333.00    126.31 o 
   7  13   4      384.24      598.99    157.37 o 
   9  13   4       81.63      -27.58    117.47 o 
  11  13   4       16.55     -128.42    128.42 o 
 -16  14   4     5902.29     5702.36    535.42 o 
 -14  14   4     4970.67     4637.63    482.03 o 
 -12  14   4     4889.62     4951.59    482.50 o 
 -10  14   4     4801.48     4330.50    435.92 o 
  -8  14   4     7297.70     6997.78    516.56 o 
  -6  14   4     7635.50     7705.44    507.81 o 
  -4  14   4     6471.55     6112.35    428.87 o 
  -2  14   4     7835.52     7680.91    461.84 o 
   0  14   4     8889.66     8936.70    506.06 o 
   2  14   4     6014.63     5951.52    587.05 o 
   4  14   4     3713.95     3815.89    239.63 o 
   6  14   4     3607.76     3415.60    289.67 o 
   8  14   4     2498.73     2315.19    258.26 o 
  10  14   4     2130.86     2395.44    285.01 o 
  12  14   4     1096.38      851.47    222.32 o 
 -15  15   4    10833.21    10444.54    866.54 o 
 -13  15   4     9604.64     9048.49    704.94 o 
 -11  15   4    13489.80    12669.04    820.84 o 
  -9  15   4    12386.38    10692.99    706.93 o 
  -7  15   4    13139.82    12231.98    744.81 o 
  -5  15   4    16085.50    15428.46    844.04 o 
  -3  15   4    10800.51    11036.68    626.85 o 
  -1  15   4    18216.89    17455.54    854.44 o 
   1  15   4    12298.59    12893.30    656.34 o 
   3  15   4    10462.37    10224.53    447.89 o 
   5  15   4     5183.45     5297.12    419.93 o 
   7  15   4     6637.07     6447.93    419.23 o 
   9  15   4     4979.11     4830.13    383.68 o 
  11  15   4     4371.00     4699.16    396.73 o 
 -14  16   4     3869.56     3813.47    451.86 o 
 -12  16   4     2388.12     2064.70    338.60 o 
 -10  16   4     3752.78     3245.27    393.44 o 
  -8  16   4     5208.81     5187.05    426.98 o 
  -6  16   4     6101.67     6063.86    432.66 o 
  -4  16   4     5967.04     6239.43    417.64 o 
  -2  16   4     8287.27     7903.99    472.24 o 
   0  16   4     8782.37     8659.00    494.30 o 
   2  16   4     6486.55     6725.36    338.05 o 
   4  16   4     5451.18     5135.74    356.72 o 
   6  16   4     4165.88     4350.95    671.51 o 
   8  16   4     4034.95     4129.82    347.74 o 
  10  16   4     2845.75     3002.83    465.69 o 
 -13  17   4      211.45      236.74    218.29 o 
 -11  17   4       16.33       67.99    184.70 o 
  -9  17   4      217.41      193.13    178.00 o 
  -7  17   4      356.39      438.81    177.66 o 
  -5  17   4        2.26       -7.30    196.20 o 
  -3  17   4      252.91      367.66    150.17 o 
  -1  17   4      109.28      284.52    135.90 o 
   1  17   4       14.12        8.48    113.82 o 
   3  17   4       19.04      127.76    121.63 o 
   5  17   4       93.16      205.48    136.44 o 
   7  17   4       17.08      -64.26    133.69 o 
   9  17   4      131.89       62.90    206.86 o 
 -12  18   4     3713.93     4496.53    477.55 o 
 -10  18   4     4340.52     4602.94    872.91 o 
  -8  18   4     5291.96     5080.94    459.43 o 
  -6  18   4     6544.63     6645.46    478.13 o 
  -4  18   4     7363.83     7489.36    500.01 o 
  -2  18   4     5775.01     5683.80    415.25 o 
   0  18   4     7537.18     8025.45    498.01 o 
   2  18   4     7435.26     7406.33    613.31 o 
   4  18   4     6788.13     6743.26    430.94 o 
   6  18   4     5751.45     5686.09    409.68 o 
   8  18   4     4523.20     3800.17    515.98 o 
 -11  19   4     5632.91     5322.40    532.10 o 
  -9  19   4     7369.78     7253.56    563.77 o 
  -7  19   4     8780.81     8780.21    599.64 o 
  -5  19   4    11046.46    11304.51    673.63 o 
  -3  19   4     8153.18     7586.44    506.94 o 
  -1  19   4     8788.80     8953.45    551.63 o 
   1  19   4     7303.34     8126.17    502.20 o 
   3  19   4     8882.84     9400.42    739.20 o 
   5  19   4     7274.98     8108.76    713.48 o 
   7  19   4     7373.76     7075.48    684.44 o 
 -10  20   4     2064.12     2244.46    389.96 o 
  -8  20   4     2691.47     2820.64    369.95 o 
  -6  20   4     1479.52     1419.87    268.71 o 
  -4  20   4     2105.75     1907.03    285.08 o 
  -2  20   4      979.65      978.58    223.31 o 
   0  20   4      966.41     1234.86    287.55 o 
   2  20   4      946.96      835.54    274.19 o 
  -7  21   4      630.14      762.05    227.34 o 
  -5  21   4      139.50      265.40    187.18 o 
  -3  21   4     1355.34     1582.57    264.61 o 
  -1  21   4      899.91      892.85    212.85 o 
  -4  22   4     5429.38     5321.30    450.54 o 
  -2  22   4     5053.80     5725.66    450.88 o 
 -17   1   5     6281.90     6348.13    822.82 o 
 -15   1   5     9669.31     8970.96    606.27 o 
 -13   1   5    10373.71    10193.48    464.29 o 
 -11   1   5    18343.53    18710.71    626.99 o 
  -9   1   5    12307.46    12540.15    433.62 o 
  -7   1   5    16344.02    16401.92    544.68 o 
  -5   1   5    11882.34    11969.08    405.55 o 
  -3   1   5    12983.39    13102.90    436.89 o 
  -1   1   5    10254.50     9880.69    357.79 o 
   1   1   5     8386.69     8070.50    345.03 o 
   3   1   5     7624.53     7821.02    333.52 o 
   5   1   5    10083.57    10508.21    402.99 o 
   7   1   5     6380.72     6421.82    401.38 o 
   9   1   5     5099.27     4672.89    349.71 o 
  11   1   5     3968.72     3725.36    461.18 o 
  13   1   5     3506.79     3402.65    369.39 o 
  15   1   5     1985.00     2136.20    334.28 o 
 -18   2   5    10532.58    10392.63   1097.22 o 
 -16   2   5     9925.50     9130.41    897.56 o 
 -14   2   5    16745.19    17213.67    679.49 o 
 -12   2   5    15824.93    15939.28    539.56 o 
 -10   2   5    44361.18    44160.85   1304.52 o 
  -8   2   5    28271.05    28989.27    842.94 o 
  -6   2   5    41275.99    41801.00   1219.74 o 
  -4   2   5    44599.12    44262.17   1251.04 o 
  -2   2   5    37749.56    37258.33   1241.86 o 
   0   2   5    37354.27    36481.51   1238.70 o 
   2   2   5    27330.51    26973.47    958.45 o 
   4   2   5    33897.06    33944.56   1115.09 o 
   6   2   5    20447.69    20512.57    731.28 o 
   8   2   5    17681.48    17068.80    839.01 o 
  10   2   5     8744.59     8556.76    538.04 o 
  12   2   5     8515.16     8859.82    576.71 o 
  14   2   5     5228.40     4833.33    447.95 o 
 -19   3   5     2258.09     2760.98    602.96 o 
 -17   3   5     2291.86     2474.68    519.47 o 
 -15   3   5     3439.03     3292.55    498.96 o 
 -13   3   5     5954.71     6177.30    509.62 o 
 -11   3   5     8703.34     9005.82    329.51 o 
  -9   3   5     7279.20     7551.71    277.93 o 
  -7   3   5    13453.03    13774.84    448.58 o 
  -5   3   5    15241.12    15353.99    459.86 o 
  -3   3   5    12039.88    12025.16    414.14 o 
  -1   3   5    13252.71    12871.15    502.47 o 
   1   3   5    13713.00    13407.03    512.48 o 
   3   3   5    10418.63    10449.70    354.30 o 
   5   3   5    10554.01    11098.60    433.02 o 
   7   3   5     6946.32     6530.43    326.59 o 
   9   3   5     3012.42     2954.27    295.99 o 
  11   3   5     3206.95     3295.59    337.34 o 
  13   3   5     1144.17     1358.58    259.78 o 
 -20   4   5      453.35      697.29    398.51 o 
 -18   4   5      486.45      473.76    362.31 o 
 -16   4   5      241.77       67.99    234.56 o 
 -14   4   5      486.27      700.35    177.67 o 
 -12   4   5     1466.26     1601.33    208.99 o 
 -10   4   5     2140.40     2134.16    126.45 o 
  -8   4   5     1320.66     1411.03     96.01 o 
  -6   4   5     1722.95     1721.62    111.32 o 
  -4   4   5     1668.99     1808.76    142.38 o 
  -2   4   5     2681.68     2796.57    147.22 o 
   0   4   5     1630.65     1578.50    120.15 o 
   2   4   5     1196.23     1294.39     95.75 o 
   4   4   5     1045.57     1105.24    140.45 o 
   6   4   5      501.02      446.55    100.56 o 
   8   4   5     1349.83     1433.26    162.30 o 
  10   4   5      744.99      622.86    184.76 o 
  12   4   5      383.74      354.32    180.99 o 
  14   4   5       39.37      239.19    277.62 o 
 -19   5   5     4148.37     4782.79    724.67 o 
 -17   5   5     6871.69     6569.05    743.90 o 
 -15   5   5     9872.04    10011.91    624.89 o 
 -13   5   5    13240.74    12583.32    691.21 o 
 -11   5   5    15671.08    15265.35    780.75 o 
  -9   5   5    28278.55    27245.16   1193.44 o 
  -7   5   5    31732.27    31984.02   1065.56 o 
  -5   5   5    30042.28    29352.18   1012.36 o 
  -3   5   5    28922.92    28806.39   1025.63 o 
  -1   5   5    29190.05    28762.56    978.61 o 
   1   5   5    24814.31    24006.64    856.28 o 
   3   5   5    20267.99    20267.90    626.65 o 
   5   5   5    14748.02    14644.83    548.26 o 
   7   5   5    12806.09    12345.77    510.22 o 
   9   5   5    11978.58    11680.08    514.19 o 
  11   5   5     6884.88     6447.36    474.88 o 
  13   5   5     5241.79     5668.44    656.65 o 
 -18   6   5     6113.40     5640.43    766.45 o 
 -16   6   5    10009.07    10245.20    678.66 o 
 -14   6   5    15081.53    14358.58   1463.89 o 
 -12   6   5    16812.39    16090.83    829.93 o 
 -10   6   5    13076.32    12789.93    672.80 o 
  -8   6   5    20834.73    19834.60    949.79 o 
  -6   6   5    24719.52    24389.23   1127.51 o 
  -4   6   5    22485.17    22867.66    804.08 o 
  -2   6   5    18623.28    18728.85    666.84 o 
   0   6   5    19021.61    18926.40    687.22 o 
   2   6   5    20724.91    20304.70    620.21 o 
   4   6   5    10868.42    10920.67    381.76 o 
   6   6   5    10756.02    10619.30    453.08 o 
   8   6   5    13056.06    13030.41    550.08 o 
  10   6   5     9064.86     9002.18    442.42 o 
  12   6   5     4750.86     4590.43    583.68 o 
  14   6   5     3083.29     3188.08    527.93 o 
 -19   7   5     1562.79      997.91    453.85 o 
 -17   7   5     2967.48     2720.48    532.13 o 
 -15   7   5     2300.07     2324.69    321.39 o 
 -13   7   5     4331.94     4528.43    395.14 o 
 -11   7   5     2520.68     2362.98    343.38 o 
  -9   7   5     4496.10     4614.68    344.72 o 
  -7   7   5     9289.41     8955.85    514.71 o 
  -5   7   5     4659.02     4904.80    331.00 o 
  -3   7   5     4290.79     4200.87    213.88 o 
  -1   7   5     2885.86     3027.18    216.04 o 
   1   7   5     4281.37     4363.78    225.17 o 
   3   7   5     1422.43     1542.20    116.62 o 
   5   7   5     1349.17     1497.87    124.61 o 
   7   7   5     2507.63     2425.90    197.47 o 
   9   7   5     1599.49     1328.69    209.85 o 
  11   7   5     2323.73     2013.86    393.90 o 
  13   7   5     1077.28      799.71    318.64 o 
 -18   8   5     1288.83      782.42    388.57 o 
 -16   8   5     3045.10     3510.47    621.16 o 
 -14   8   5     2663.45     3216.18    356.56 o 
 -12   8   5     4407.95     4331.74    382.89 o 
 -10   8   5     4694.40     4442.97    368.58 o 
  -8   8   5     7159.62     6624.18    461.46 o 
  -6   8   5     2826.94     2585.87    309.00 o 
  -4   8   5     1699.03     1593.09    184.22 o 
  -2   8   5     2360.46     2317.23    152.40 o 
   0   8   5     1705.43     1743.26    139.55 o 
   2   8   5     1349.43     1442.90    112.91 o 
   4   8   5     2489.77     2625.52    157.05 o 
   6   8   5     1368.86     1445.10    153.80 o 
   8   8   5      554.50      744.38    169.46 o 
  10   8   5     1556.23     1721.92    239.86 o 
  12   8   5     1616.74     1416.08    370.59 o 
 -17   9   5     6592.30     6582.77    563.98 o 
 -15   9   5    10460.37    10228.41    693.67 o 
 -13   9   5    13981.86    12741.75   1028.79 o 
 -11   9   5    12420.03    11736.46    794.68 o 
  -9   9   5    19656.23    17968.06    959.07 o 
  -7   9   5    10321.48     9758.85    610.02 o 
  -5   9   5    17236.78    16008.49    800.66 o 
  -3   9   5    18610.44    18372.97    849.92 o 
  -1   9   5    20063.18    19564.92    861.67 o 
   1   9   5    12694.12    12313.23    658.05 o 
   3   9   5    16958.77    16626.74    624.58 o 
   5   9   5    12141.77    12059.59    510.04 o 
   7   9   5     8481.45     8474.39    659.28 o 
   9   9   5     8029.23     7322.13    476.23 o 
  11   9   5     4437.74     4935.98    391.17 o 
  13   9   5     3770.43     3609.99    557.66 o 
 -18  10   5     3285.35     3134.28    580.83 o 
 -16  10   5     6060.46     6216.13    991.56 o 
 -14  10   5     8658.56     7449.49    664.34 o 
 -12  10   5    14095.23    12872.82    758.59 o 
 -10  10   5    11737.04    12132.14    672.57 o 
  -8  10   5    23371.07    21109.50   1061.51 o 
  -6  10   5    19085.66    18426.04    798.04 o 
  -4  10   5    21720.54    21188.89   1007.11 o 
  -2  10   5    25667.64    25259.44   1295.05 o 
   0  10   5    19425.99    18632.71    907.81 o 
   2  10   5    20627.46    20068.53    740.16 o 
   4  10   5    16837.68    16845.81    637.61 o 
   6  10   5    10059.46    10103.61    549.14 o 
   8  10   5     7089.13     7128.22    458.02 o 
  10  10   5     6940.41     5848.17    442.13 o 
  12  10   5     4518.39     4392.01    595.20 o 
 -17  11   5      456.80      580.98    248.72 o 
 -15  11   5      999.99      960.77    268.44 o 
 -13  11   5     1221.21     1221.28    268.35 o 
 -11  11   5      688.30      545.58    195.83 o 
  -9  11   5      910.13      630.39    181.22 o 
  -7  11   5       42.72       88.11    111.00 o 
  -5  11   5      257.44      386.15    130.10 o 
  -3  11   5     3406.05     3304.05    270.49 o 
  -1  11   5     2375.13     2763.07    236.78 o 
   1  11   5      461.22      462.09    126.45 o 
   3  11   5      674.80      624.33    114.76 o 
   5  11   5     1236.47     1508.43    155.42 o 
   7  11   5       68.66      174.27    126.97 o 
   9  11   5      231.87      315.81    156.76 o 
  11  11   5       37.10      121.97    165.22 o 
 -16  12   5     2129.66     1831.62    336.16 o 
 -14  12   5     1335.20     1178.94    294.96 o 
 -12  12   5     4645.65     4490.72    693.51 o 
 -10  12   5     4977.87     4650.26    413.24 o 
  -8  12   5     8022.27     7463.31    477.14 o 
  -6  12   5     9049.66     8738.13    725.76 o 
  -4  12   5     9721.38     9392.67    506.57 o 
  -2  12   5     6754.43     6734.97    422.95 o 
   0  12   5     8199.28     8082.06    458.55 o 
   2  12   5     6552.60     6216.19    314.39 o 
   4  12   5     4594.62     4693.42    269.51 o 
   6  12   5     9533.60     9302.08    529.92 o 
   8  12   5     3339.34     3384.06    307.31 o 
  10  12   5     2633.42     2743.03    310.53 o 
  12  12   5     1351.47     1534.85    378.68 o 
 -15  13   5     6100.90     5709.77    534.68 o 
 -13  13   5     7552.71     7609.61    649.38 o 
 -11  13   5    13870.59    11672.77    798.58 o 
  -9  13   5    14050.58    13216.99    790.32 o 
  -7  13   5    18013.44    15990.46    887.32 o 
  -5  13   5    18271.72    18090.65    920.93 o 
  -3  13   5    12847.79    12403.89    661.53 o 
  -1  13   5     8504.35     8304.72    515.80 o 
   1  13   5    12976.71    13088.77    681.05 o 
   3  13   5     9708.25     9726.07    583.97 o 
   5  13   5     8072.13     8167.46    482.65 o 
   7  13   5     9135.42     9121.83    529.74 o 
   9  13   5     5615.66     5974.76    436.41 o 
  11  13   5     5175.52     4954.13    415.75 o 
 -16  14   5     4510.15     4490.75    495.82 o 
 -14  14   5     2647.94     2381.83    385.65 o 
 -12  14   5     8152.78     7215.13    687.83 o 
 -10  14   5     5401.42     4704.39    449.61 o 
  -8  14   5     7500.51     6782.75    509.35 o 
  -6  14   5     6243.55     6190.55    446.82 o 
  -4  14   5     7558.45     7203.31    477.91 o 
  -2  14   5     6911.54     6970.03    445.38 o 
   0  14   5     5687.74     5985.06    386.00 o 
   2  14   5     4621.31     4512.47    332.57 o 
   4  14   5     4360.65     4568.75    342.26 o 
   6  14   5     8518.38     7939.47    480.48 o 
   8  14   5     3327.77     3130.45    313.35 o 
  10  14   5     2347.11     2467.71    379.30 o 
 -15  15   5      105.38       55.28    211.70 o 
 -13  15   5      218.96      124.01    221.69 o 
 -11  15   5       34.08      -29.73    171.06 o 
  -9  15   5       32.95       54.31    151.18 o 
  -7  15   5      236.90      330.02    162.22 o 
  -5  15   5      123.56       10.17    121.60 o 
  -3  15   5        8.89      -27.78    113.45 o 
  -1  15   5      591.92      394.52    146.78 o 
   1  15   5      127.17       55.77    116.64 o 
   3  15   5        1.52       97.81     97.26 o 
   5  15   5       23.75       57.24    124.88 o 
   7  15   5       13.68      -17.58    170.75 o 
   9  15   5       15.94       44.70    158.46 o 
 -14  16   5     4853.76     4742.33    531.09 o 
 -12  16   5     3547.68     3519.68    453.92 o 
 -10  16   5     5484.17     5172.86    567.60 o 
  -8  16   5     4487.03     3912.39    453.94 o 
  -6  16   5     4070.44     3754.53    369.24 o 
  -4  16   5     3786.34     3942.43    350.78 o 
  -2  16   5     3183.95     3245.98    311.48 o 
   0  16   5     3401.05     3491.27    306.94 o 
   2  16   5     2630.79     2902.97    280.50 o 
   4  16   5     2895.49     3151.99    297.08 o 
   6  16   5     1723.79     1799.28    246.90 o 
   8  16   5     2104.15     2071.50    284.01 o 
 -13  17   5     5707.46     5278.17    565.90 o 
 -11  17   5     8707.22     8230.03    639.34 o 
  -9  17   5     7998.85     7569.46    564.58 o 
  -7  17   5    10380.00    10003.64    623.53 o 
  -5  17   5    10481.19    10494.65    636.76 o 
  -3  17   5    12813.32    12646.45    689.54 o 
  -1  17   5    12419.82    11850.30    650.69 o 
   1  17   5    11716.45    12275.12    660.10 o 
   3  17   5     9932.08    10245.69    814.01 o 
   5  17   5     7566.92     7155.34    471.46 o 
   7  17   5     6195.21     6248.42    447.97 o 
 -12  18   5     1766.86     1644.12    351.98 o 
 -10  18   5     2801.92     2391.17    360.08 o 
  -8  18   5     3283.41     3537.36    661.43 o 
  -6  18   5     4659.50     4685.09    414.10 o 
  -4  18   5     3024.21     3203.68    327.84 o 
  -2  18   5     3344.38     3708.53    338.68 o 
   0  18   5     4813.40     4713.51    385.27 o 
   2  18   5     2822.12     3077.84    410.01 o 
   4  18   5     2398.25     2722.10    409.27 o 
   6  18   5     1819.44     1896.81    272.50 o 
  -9  19   5      730.93      601.27    233.72 o 
  -7  19   5      947.82     1017.67    245.27 o 
  -5  19   5      449.88      671.17    216.79 o 
  -3  19   5     1295.75     1571.95    264.73 o 
  -1  19   5      497.35      343.04    166.94 o 
   1  19   5      338.20      392.88    235.33 o 
   3  19   5      277.79      117.50    212.70 o 
   5  19   5      793.84      806.21    295.53 o 
  -8  20   5     4779.09     4884.39    465.56 o 
  -6  20   5     4405.25     4657.99    433.25 o 
  -4  20   5     5984.54     5497.55    445.71 o 
  -2  20   5     5726.84     6349.88    469.98 o 
   0  20   5     4140.48     3805.23    477.86 o 
   2  20   5     5070.58     6152.33    596.71 o 
  -5  21   5     3332.16     3114.28    481.65 o 
  -3  21   5     4838.06     4764.78    644.03 o 
  -1  21   5     4345.29     4580.52    412.26 o 
 -14   0   6    13147.21    13200.88    979.38 o 
 -12   0   6    12573.74    13134.98    664.64 o 
 -10   0   6    17431.99    18444.31    799.44 o 
  -8   0   6    14803.26    15177.46    739.30 o 
  -6   0   6    26263.35    26304.20   1145.68 o 
  -4   0   6    32540.82    33189.20   1396.70 o 
  -2   0   6    26152.92    25598.18   1116.89 o 
   0   0   6    25260.69    25689.90   1613.52 o 
   2   0   6    15646.29    16633.86   1026.94 o 
   4   0   6    14398.95    14848.98    963.05 o 
   6   0   6    11247.07    11337.03    822.35 o 
   8   0   6     7675.58     7829.00    685.59 o 
  10   0   6     6377.46     6441.76    683.77 o 
  12   0   6     7658.70     7861.36    783.05 o 
 -15   1   6     5755.82     5147.77    547.33 o 
 -13   1   6     5820.06     6207.77    274.39 o 
 -11   1   6    12217.32    12745.39    425.93 o 
  -9   1   6     8437.09     8819.35    312.51 o 
  -7   1   6    10707.38    11079.24    389.87 o 
  -5   1   6     9577.42     9683.70    327.64 o 
  -3   1   6    12298.42    12170.72    475.78 o 
  -1   1   6     8005.62     7729.28    346.75 o 
   1   1   6    16809.15    16733.23    727.47 o 
   5   1   6     5796.89     5511.92    364.84 o 
   7   1   6     4525.79     4506.27    336.91 o 
   9   1   6     3948.18     3513.85    334.75 o 
  11   1   6     2148.55     2229.80    303.32 o 
  13   1   6     2237.19     2242.56    325.54 o 
 -16   2   6       32.19      -37.58    201.46 o 
 -14   2   6      647.70      673.03    167.39 o 
 -12   2   6      354.85      329.37     99.95 o 
 -10   2   6     1971.16     1966.80    133.46 o 
  -8   2   6      734.04      847.09     88.47 o 
  -6   2   6       20.65       67.68     47.65 o 
  -4   2   6     1892.25     2034.50    124.21 o 
  -2   2   6      130.02      138.06     60.95 o 
   0   2   6      397.49      501.08     89.51 o 
   2   2   6     1453.04     1398.26    158.78 o 
   4   2   6      137.02       40.44    108.36 o 
   6   2   6      264.84      226.00    192.88 o 
   8   2   6      389.06      306.52    149.86 o 
  10   2   6      707.81      756.95    194.45 o 
  12   2   6       55.12     -118.08    136.28 o 
 -17   3   6     4619.50     3913.15    636.14 o 
 -15   3   6     8038.06     8034.54    550.37 o 
 -13   3   6    10153.01    10737.13    577.67 o 
 -11   3   6     9925.33    10401.48    461.76 o 
  -9   3   6     9867.50    10289.90    377.21 o 
  -7   3   6    22921.47    22741.24    709.56 o 
  -5   3   6    16577.15    16508.22    622.64 o 
  -3   3   6    24393.92    23856.26    843.76 o 
  -1   3   6    15691.17    15305.41    572.09 o 
   1   3   6    20008.13    19763.95    741.93 o 
   3   3   6    21211.71    21753.71    978.69 o 
   5   3   6    10728.96    10973.76    579.39 o 
   7   3   6     6592.58     6863.66    624.79 o 
   9   3   6     4812.56     4058.79    367.69 o 
  11   3   6     3758.94     3342.13    664.22 o 
  13   3   6     2314.35     2197.74    333.40 o 
 -18   4   6     6565.60     6865.34    863.84 o 
 -16   4   6    11807.28    10876.91    931.91 o 
 -14   4   6    16309.98    16332.53   1065.95 o 
 -12   4   6    20876.69    19570.89    950.02 o 
 -10   4   6    26023.75    26289.30    981.64 o 
  -8   4   6    29653.91    30602.66   1320.51 o 
  -6   4   6    29233.37    29578.98   1019.47 o 
  -4   4   6    27369.04    26895.45   1010.09 o 
  -2   4   6    36534.94    36866.60   1250.86 o 
   0   4   6    25102.00    24684.53    875.67 o 
   2   4   6    26451.35    25987.79    940.96 o 
   4   4   6    20356.11    20939.13    761.66 o 
   6   4   6    11634.95    10988.64    599.49 o 
   8   4   6    10285.74    10105.83    617.21 o 
  10   4   6     6727.44     6077.00    461.41 o 
  12   4   6     4590.40     4553.50    578.50 o 
 -19   5   6     1479.17     1047.18    489.14 o 
 -17   5   6     2564.77     2534.09    546.62 o 
 -15   5   6     2873.70     3084.47    346.80 o 
 -13   5   6     2667.49     2863.13    301.93 o 
 -11   5   6     4493.92     4362.30    344.92 o 
  -9   5   6     1851.81     1858.81    218.32 o 
  -7   5   6     4578.51     4503.48    326.03 o 
  -5   5   6     3669.60     3788.73    202.01 o 
  -3   5   6     5530.28     5877.95    261.56 o 
  -1   5   6     3584.21     3657.76    199.39 o 
   1   5   6     5867.67     6135.15    285.45 o 
   3   5   6     3618.71     3543.99    218.30 o 
   5   5   6     4142.47     4159.46    243.55 o 
   7   5   6     2587.51     2486.37    264.01 o 
   9   5   6     1597.69     1637.07    254.38 o 
  11   5   6     1313.19     1488.21    270.91 o 
  13   5   6     1531.57     1361.61    404.25 o 
 -18   6   6     1639.71     1557.29    491.35 o 
 -16   6   6      883.64      835.89    224.65 o 
 -14   6   6     1248.18     1476.91    248.93 o 
 -12   6   6     1764.87     1931.32    243.14 o 
 -10   6   6     1450.61     1458.69    200.61 o 
  -8   6   6     3488.61     3556.03    280.79 o 
  -6   6   6     4090.08     3834.60    488.75 o 
  -4   6   6     5176.94     5274.55    326.05 o 
  -2   6   6     2539.56     2569.08    159.63 o 
   0   6   6     3482.20     3489.12    205.45 o 
   2   6   6     2283.75     2168.90    214.72 o 
   4   6   6      646.24      749.06    101.19 o 
   6   6   6     1493.11     1523.99    245.74 o 
   8   6   6      395.38      228.76    155.03 o 
  10   6   6      266.98      169.58    164.04 o 
  12   6   6      138.44      255.52    267.05 o 
 -17   7   6     7123.88     6399.88    775.11 o 
 -15   7   6     6891.20     6589.54    510.78 o 
 -13   7   6    11295.04    10931.29    686.49 o 
 -11   7   6     9296.62     9073.05    567.79 o 
  -9   7   6    16282.26    16083.16    951.41 o 
  -7   7   6     9121.72     8972.18    522.64 o 
  -5   7   6    14773.97    14409.46    760.73 o 
  -3   7   6    11467.25    11323.58    795.46 o 
  -1   7   6    14423.26    14347.62    560.85 o 
   1   7   6     6345.28     6203.14    299.30 o 
   3   7   6    12352.07    12198.14    502.14 o 
   5   7   6     8279.86     8444.13    368.85 o 
   7   7   6     6946.35     7311.08    369.81 o 
   9   7   6     5437.47     5659.57    421.03 o 
  11   7   6     4452.83     4368.31    562.65 o 
 -18   8   6     7843.66     7201.08    886.81 o 
 -16   8   6     6513.39     6143.72    814.28 o 
 -14   8   6    10603.19    10573.85    668.00 o 
 -12   8   6     8580.62     8373.34    551.22 o 
 -10   8   6    11557.60    11347.28    824.80 o 
  -8   8   6    16785.83    15849.61    807.58 o 
  -6   8   6    16172.90    15778.90    748.21 o 
  -4   8   6    16230.19    15843.44    764.47 o 
  -2   8   6    14867.10    14703.09    938.31 o 
   0   8   6    14167.34    14649.28    550.85 o 
   2   8   6    11159.09    11254.01    472.01 o 
   4   8   6     9724.76    10052.67    380.54 o 
   6   8   6     8037.89     8133.15    386.80 o 
   8   8   6     5342.24     6069.80    560.97 o 
  10   8   6     4369.91     4083.25    527.66 o 
  12   8   6     1909.65     1765.65    427.41 o 
 -17   9   6      549.71      318.26    324.56 o 
 -15   9   6      598.00      590.30    224.91 o 
 -13   9   6     1727.83     1860.57    291.29 o 
 -11   9   6     1725.75     1916.71    270.38 o 
  -9   9   6     3335.86     3517.70    309.70 o 
  -7   9   6     2566.18     2721.08    262.74 o 
  -5   9   6     4028.38     4514.03    317.73 o 
  -3   9   6     2014.21     1856.73    212.37 o 
  -1   9   6     1554.17     1706.03    195.50 o 
   1   9   6     1878.70     2095.94    172.07 o 
   3   9   6     2514.37     2568.24    197.21 o 
   5   9   6     1671.23     1769.63    173.12 o 
   7   9   6      736.13      806.53    188.03 o 
   9   9   6     1026.73     1049.61    298.53 o 
  11   9   6      391.27       80.40    236.57 o 
 -16  10   6     2823.68     2170.04    364.25 o 
 -14  10   6      746.72      774.25    243.18 o 
 -12  10   6     4182.45     3952.77    410.20 o 
 -10  10   6     2763.59     2756.20    308.35 o 
  -8  10   6     2007.41     2296.66    352.01 o 
  -4  10   6     5162.24     4948.13    348.16 o 
  -2  10   6     5169.86     4923.51    350.93 o 
   0  10   6     4288.59     4540.23    324.54 o 
   2  10   6     3397.56     3435.90    281.35 o 
   4  10   6     2307.90     2466.99    198.12 o 
   6  10   6     3334.26     3447.30    301.24 o 
   8  10   6     1586.05     1807.91    252.04 o 
  10  10   6     1385.92     1377.36    364.65 o 
 -17  11   6     6023.57     6825.89    582.92 o 
 -15  11   6     9231.06     8330.78    646.89 o 
 -13  11   6     9000.11     9207.95    869.96 o 
 -11  11   6    11769.55    11411.69    697.70 o 
  -9  11   6    16287.32    15284.17    840.48 o 
  -7  11   6    13944.40    13758.12    924.95 o 
  -5  11   6    19923.80    19550.00    960.39 o 
  -3  11   6    17791.24    17211.21    860.61 o 
  -1  11   6    26669.06    26116.77   1208.46 o 
   1  11   6    12078.78    12036.63    625.01 o 
   3  11   6    13804.62    14226.60    722.60 o 
   5  11   6     7543.21     7911.47    389.85 o 
   7  11   6     7802.78     7762.99    500.83 o 
   9  11   6     4203.65     3921.39    370.78 o 
 -16  12   6     4774.50     5119.60    623.95 o 
 -14  12   6     5830.46     5903.10    654.22 o 
 -12  12   6     6930.63     6143.61    531.95 o 
 -10  12   6     8740.91     7457.82   1021.47 o 
  -8  12   6     8481.11     8122.68    555.76 o 
  -6  12   6    11481.46    10850.67    652.98 o 
  -4  12   6    10562.25    10036.68    581.02 o 
  -2  12   6    10252.86    10473.81    710.90 o 
   0  12   6    10531.20    10463.72    599.16 o 
   2  12   6     7603.34     8146.07    476.15 o 
   4  12   6     6056.38     6567.20    345.22 o 
   6  12   6     5982.24     5953.14    420.86 o 
   8  12   6     4750.79     4714.60    407.53 o 
  10  12   6     2939.42     2579.59    329.98 o 
 -15  13   6     1101.26      952.63    296.75 o 
 -13  13   6      147.26     -127.80    176.56 o 
 -11  13   6      367.01      576.02    213.23 o 
  -9  13   6      163.49       13.01    149.45 o 
  -7  13   6      134.82      187.35    146.17 o 
  -5  13   6       18.02      104.42    127.88 o 
  -3  13   6       77.30       32.43    110.64 o 
  -1  13   6      164.26      118.53    175.21 o 
   1  13   6      163.32      144.32    118.30 o 
   3  13   6       39.36      126.29    130.09 o 
   5  13   6      504.06      408.04    245.64 o 
   7  13   6      203.97      206.32    154.36 o 
   9  13   6      245.45      206.68    180.42 o 
 -14  14   6     3360.12     3714.33    472.80 o 
 -12  14   6     3830.61     3241.27    448.64 o 
 -10  14   6     3385.18     3436.50    474.18 o 
  -8  14   6     3033.78     3589.30    357.43 o 
  -6  14   6     3490.53     3356.85    330.01 o 
  -4  14   6     4331.00     4460.05    347.32 o 
  -2  14   6     2599.33     2833.47    283.27 o 
   0  14   6     5174.64     4839.28    349.27 o 
   2  14   6     3198.92     3578.65    310.18 o 
   4  14   6     3029.57     3179.28    405.19 o 
   6  14   6     1166.81     1295.96    232.05 o 
   8  14   6     1406.24     1297.63    246.47 o 
 -13  15   6     6717.45     5822.88    587.23 o 
 -11  15   6     5492.94     5064.88    509.43 o 
  -9  15   6     6419.68     6798.63    539.73 o 
  -7  15   6     8108.17     7170.01    525.05 o 
  -5  15   6     8046.51     7877.75    528.33 o 
  -3  15   6     6587.57     6493.92    452.34 o 
  -1  15   6     7082.29     7212.78    467.00 o 
   1  15   6     8806.36     8992.72    533.08 o 
   3  15   6     6304.27     6503.66    591.70 o 
   5  15   6     5775.20     5779.64    413.18 o 
   7  15   6     3265.50     3573.29    638.69 o 
 -12  16   6     4855.40     4637.43    524.13 o 
 -10  16   6     5020.64     4305.42    451.30 o 
  -8  16   6     4052.98     3791.30    442.25 o 
  -6  16   6     4725.79     4620.02    468.53 o 
  -4  16   6     6212.86     6824.69    461.46 o 
  -2  16   6     3561.54     3570.44    427.35 o 
   0  16   6     5799.29     5337.26    397.83 o 
   2  16   6     4131.19     4280.87    630.71 o 
   4  16   6     3131.80     2976.39    428.23 o 
   6  16   6     1912.06     2169.37    282.45 o 
 -11  17   6       75.09       68.87    186.35 o 
  -9  17   6       12.87      136.63    182.70 o 
  -7  17   6       74.67        9.26    148.42 o 
  -5  17   6       22.17     -120.12    123.44 o 
  -3  17   6       90.25      -37.85    175.38 o 
  -1  17   6       39.45      246.93    245.47 o 
   1  17   6       92.88      209.14    160.42 o 
   3  17   6      132.05     -161.47    161.47 o 
   5  17   6      134.01      111.89    236.31 o 
 -10  18   6     3656.70     3791.44    440.74 o 
  -8  18   6     5023.99     4766.60    459.87 o 
  -6  18   6     7010.56     7052.81    527.83 o 
  -4  18   6     5721.29     6228.06    469.88 o 
  -2  18   6     5734.17     5477.36    430.65 o 
   0  18   6     5199.25     5247.76    420.29 o 
   2  18   6     4046.65     3710.60    494.38 o 
   4  18   6     3900.85     4092.08    526.13 o 
  -9  19   6     5854.27     6195.61    854.83 o 
  -7  19   6     7264.02     7285.29    563.36 o 
  -5  19   6     6458.34     6397.37    500.07 o 
  -3  19   6     7818.01     8193.55    582.21 o 
  -1  19   6     5582.47     6057.16    473.28 o 
   1  19   6     6031.62     6494.21    639.80 o 
  -6  20   6     1399.79     1199.41    270.16 o 
  -4  20   6     1463.23     1771.85    383.99 o 
  -2  20   6      717.87      622.13    216.34 o 
 -13   1   7     4790.99     4923.31    312.61 o 
 -11   1   7     6990.65     7300.70    310.54 o 
  -9   1   7    10751.66    11213.62    393.65 o 
  -7   1   7     5796.53     5778.98    244.52 o 
  -5   1   7     7930.30     8030.76    304.11 o 
  -3   1   7     7947.29     8398.20    310.68 o 
  -1   1   7     7271.17     7196.04    320.47 o 
   1   1   7     7570.84     7760.10    404.42 o 
   3   1   7     5706.96     5726.30    367.57 o 
   5   1   7     8262.36     7991.33    468.05 o 
   7   1   7     4807.50     4869.41    375.00 o 
   9   1   7     4512.62     3849.85    369.87 o 
  11   1   7     2201.27     2358.71    355.66 o 
 -14   2   7    13681.53    14381.30    757.64 o 
 -12   2   7    14883.89    15590.02    640.22 o 
 -10   2   7    22433.58    22618.62    863.20 o 
  -8   2   7    18660.02    19339.18    632.80 o 
  -6   2   7    23950.21    24308.59    769.24 o 
  -4   2   7    15845.25    15853.10    611.78 o 
  -2   2   7    15775.23    15722.30    609.18 o 
   0   2   7    17165.85    17063.41    671.47 o 
   2   2   7    11340.67    10871.66    565.28 o 
   4   2   7    12655.00    12794.93    678.86 o 
   6   2   7     9600.41     9636.48    555.15 o 
   8   2   7     7435.96     6596.04    471.50 o 
  10   2   7     3372.55     3084.69    352.22 o 
 -17   3   7     5437.42     4728.91    647.18 o 
 -15   3   7     2998.95     3218.39    318.93 o 
 -13   3   7     5961.27     5517.58    394.50 o 
 -11   3   7     5629.24     6004.04    322.02 o 
  -9   3   7    17130.08    17404.30    667.37 o 
  -7   3   7     7487.34     7422.95    291.20 o 
  -5   3   7    11465.42    11556.46    454.62 o 
  -3   3   7     6365.51     6251.36    290.05 o 
  -1   3   7     7652.70     7611.19    351.29 o 
   1   3   7     6285.17     6645.49    326.31 o 
   3   3   7     5351.52     5209.02    356.59 o 
   5   3   7     4348.45     4343.98    333.99 o 
   7   3   7     2780.38     2982.18    375.92 o 
   9   3   7     1685.99     1227.44    240.89 o 
  11   3   7      754.91      482.18    201.64 o 
 -18   4   7      856.25      646.23    419.41 o 
 -16   4   7      582.26      965.33    334.13 o 
 -14   4   7     1227.51     1195.82    380.11 o 
 -12   4   7      694.25      872.82    177.75 o 
 -10   4   7     1997.32     1876.10    223.08 o 
  -8   4   7     2120.50     2269.19    225.65 o 
  -6   4   7     1188.04     1331.51    280.09 o 
  -4   4   7     2922.61     3075.71    192.44 o 
  -2   4   7     2533.45     2442.90    174.00 o 
   0   4   7     1042.13     1195.64    134.57 o 
   2   4   7      533.72      452.51    129.85 o 
   4   4   7      720.48      599.36    152.68 o 
   6   4   7      127.73      156.35    133.22 o 
   8   4   7      149.08        4.03    142.97 o 
  10   4   7      393.21      305.66    176.76 o 
 -17   5   7     3598.17     3671.43    604.76 o 
 -15   5   7     9323.23     9840.22    626.62 o 
 -13   5   7    11530.95    11338.87    660.07 o 
 -11   5   7    13128.55    13002.50    684.36 o 
  -9   5   7     7906.48     7609.26    478.53 o 
  -7   5   7    14532.62    14451.16    745.71 o 
  -5   5   7    15339.86    15936.47    759.16 o 
  -3   5   7    15891.35    16146.02    624.12 o 
  -1   5   7    11110.26    11288.31    469.65 o 
   1   5   7    10326.13    10320.54    455.55 o 
   3   5   7     8468.45     8738.16    502.16 o 
   5   5   7     6017.96     6533.24    440.49 o 
   7   5   7     4466.90     4704.94    383.06 o 
   9   5   7     4784.81     4883.90    416.81 o 
  11   5   7     2943.52     2818.03    359.36 o 
 -18   6   7     7274.76     7957.62    966.66 o 
 -16   6   7     8109.88     8161.76    689.21 o 
 -14   6   7    10296.39    10449.27    662.97 o 
 -12   6   7    11728.25    11339.52    657.50 o 
 -10   6   7    11354.67    10826.54    660.94 o 
  -8   6   7    13360.19    13333.98    693.31 o 
  -6   6   7    17173.82    16493.44    801.07 o 
  -4   6   7    15196.04    14791.18    724.54 o 
  -2   6   7    14504.60    14650.38    581.77 o 
   0   6   7    12246.72    12741.24    516.83 o 
   2   6   7    11530.07    12000.15    493.42 o 
   4   6   7     8274.47     8343.75    487.18 o 
   6   6   7     5805.33     6156.01    427.13 o 
   8   6   7     5427.32     5674.66    424.63 o 
  10   6   7     5167.82     5251.24    513.32 o 
 -17   7   7     1151.84     1562.72    453.95 o 
 -15   7   7      950.96      861.97    225.56 o 
 -13   7   7     2131.82     1892.11    279.99 o 
 -11   7   7      851.91      715.82    179.69 o 
  -9   7   7      281.49      346.31    149.71 o 
  -7   7   7      509.65      523.58    175.38 o 
  -5   7   7     2716.78     2380.46    246.64 o 
  -3   7   7     2431.58     2459.99    238.86 o 
  -1   7   7     1502.61     1533.49    195.65 o 
   1   7   7     1805.86     1995.66    175.56 o 
   3   7   7     2223.11     2278.11    194.15 o 
   5   7   7      851.40      674.38    183.87 o 
   7   7   7     1177.32      958.57    208.08 o 
   9   7   7     1592.04     1627.01    275.20 o 
 -16   8   7      980.93     1409.41    295.31 o 
 -14   8   7     1127.12     1396.82    276.18 o 
 -12   8   7      844.11      601.57    189.47 o 
 -10   8   7     1146.58     1242.63    218.22 o 
  -8   8   7     1895.35     1839.38    237.03 o 
  -6   8   7      248.56      368.72    226.15 o 
  -4   8   7     1113.68      852.18    167.28 o 
  -2   8   7      850.32      823.74    161.00 o 
   0   8   7     1390.16     1302.51    188.48 o 
   2   8   7     1087.13      937.56    140.33 o 
   4   8   7     1977.71     1793.74    186.29 o 
   6   8   7     1962.51     1694.04    309.66 o 
   8   8   7     1277.25     1498.48    256.71 o 
  10   8   7     1172.19     1428.45    374.70 o 
 -17   9   7     3437.75     3401.28    438.58 o 
 -15   9   7     7549.15     7520.62    693.44 o 
 -13   9   7     7483.43     7137.19    529.52 o 
 -11   9   7    10338.20     9895.92    614.08 o 
  -9   9   7    11983.68    11266.07    680.37 o 
  -7   9   7    18600.63    17669.26    876.60 o 
  -5   9   7     8760.10     8990.85    498.24 o 
  -3   9   7    10297.91    10052.14    559.45 o 
  -1   9   7    10112.62     9820.16    549.62 o 
   1   9   7     9896.61     9561.95    560.35 o 
   3   9   7     9278.96     9617.24    544.79 o 
   5   9   7     6810.15     7281.10    721.18 o 
   7   9   7     5739.17     5821.21    614.47 o 
   9   9   7     3887.30     4282.95    559.70 o 
 -16  10   7     5923.39     6029.81    560.74 o 
 -14  10   7     8827.49     9659.65    665.48 o 
 -12  10   7    10866.99    10490.89    664.95 o 
 -10  10   7    10809.21    10649.28    660.53 o 
  -8  10   7    15203.10    13680.96    776.48 o 
  -6  10   7     8138.36     7607.10    521.60 o 
  -4  10   7    11136.31    10889.37    633.56 o 
  -2  10   7    12609.84    12115.71    653.07 o 
   0  10   7     7157.73     7407.37    453.92 o 
   2  10   7     7678.08     7535.33    487.37 o 
   4  10   7     5936.79     6678.10    443.26 o 
   6  10   7     6010.03     6427.20    439.09 o 
   8  10   7     3255.58     3042.45    480.10 o 
 -15  11   7      418.94      471.27    241.89 o 
 -13  11   7      310.34      247.94    187.69 o 
 -11  11   7      464.20      564.10    202.49 o 
  -9  11   7      339.50      557.99    179.35 o 
  -7  11   7     1954.19     2128.01    266.89 o 
  -5  11   7       10.08      184.03    191.29 o 
  -3  11   7     1871.94     1808.20    339.28 o 
  -1  11   7      340.83      372.89    142.68 o 
   1  11   7      836.65      798.25    179.21 o 
   3  11   7      336.52      433.35    240.47 o 
   5  11   7      403.28      555.72    252.27 o 
   7  11   7      117.35       84.15    209.57 o 
   9  11   7      283.03      271.68    267.34 o 
 -14  12   7     1687.69     1653.75    335.93 o 
 -12  12   7     3971.16     3729.21    424.12 o 
 -10  12   7     4581.86     4492.42    422.03 o 
  -8  12   7     5144.20     4942.91    410.49 o 
  -6  12   7     7857.10     7848.19    508.31 o 
  -4  12   7     6422.21     6511.44    433.07 o 
  -2  12   7     2500.71     2399.46    267.65 o 
   0  12   7     4843.35     4836.53    384.14 o 
   2  12   7     4003.08     3871.12    342.39 o 
   4  12   7     1832.74     1826.41    246.60 o 
   6  12   7     1291.53     1293.68    343.95 o 
   8  12   7     1269.46     1270.02    359.02 o 
 -15  13   7     5816.36     6053.40    589.58 o 
 -13  13   7     6234.59     5819.88    571.73 o 
 -11  13   7    10913.49    10224.46    821.15 o 
  -9  13   7     7226.86     6667.24    507.35 o 
  -7  13   7     8876.89     8802.31    565.81 o 
  -5  13   7     9532.33     9592.68    587.60 o 
  -3  13   7     8172.18     7888.18    505.36 o 
  -1  13   7     9154.90     9431.05    559.71 o 
   1  13   7     6363.44     6504.49    441.16 o 
   3  13   7     5705.94     5837.16    422.74 o 
   5  13   7     6262.68     6133.24    627.97 o 
   7  13   7     6875.27     7294.09    690.24 o 
 -14  14   7     1606.19     1628.98    428.90 o 
 -12  14   7     2654.12     2497.08    492.65 o 
 -10  14   7     4150.18     3627.80    407.45 o 
  -8  14   7     3151.71     3439.41    362.12 o 
  -6  14   7     4920.62     5098.58    401.24 o 
  -4  14   7     4388.95     4513.41    372.83 o 
  -2  14   7     3326.65     3481.68    399.91 o 
   0  14   7     3979.20     4326.72    370.59 o 
   2  14   7     3997.24     4505.41    372.36 o 
   4  14   7     2601.28     2163.81    400.27 o 
   6  14   7     2232.49     2566.70    429.76 o 
 -13  15   7      143.02       95.34    191.30 o 
 -11  15   7      301.12      326.49    260.53 o 
  -9  15   7       38.95        7.42    151.15 o 
  -7  15   7      213.10      194.88    164.31 o 
  -5  15   7       25.20      -76.63    140.24 o 
  -3  15   7      146.80       88.48    139.00 o 
  -1  15   7      182.05      253.32    150.64 o 
   1  15   7      103.51      175.83    151.04 o 
   3  15   7        1.14      172.17    211.94 o 
   5  15   7      154.12      268.37    231.31 o 
 -12  16   7     3678.64     3098.91    446.73 o 
 -10  16   7     2645.67     2471.12    365.85 o 
  -8  16   7     3039.33     3283.59    373.62 o 
  -6  16   7     2240.86     2545.39    316.67 o 
  -4  16   7     2889.09     2897.48    324.40 o 
  -2  16   7     3560.34     3946.69    358.80 o 
   0  16   7     2867.21     3219.49    324.26 o 
   2  16   7     2787.45     3097.26    442.42 o 
   4  16   7     2752.61     3028.23    466.37 o 
  -9  17   7     7442.04     7988.76    589.37 o 
  -7  17   7     6455.75     6140.97    500.68 o 
  -5  17   7     7331.83     7768.32    546.72 o 
  -3  17   7     6220.82     5951.78    465.96 o 
  -1  17   7     5727.41     6479.76    480.77 o 
   1  17   7     4869.83     5140.98    579.79 o 
   3  17   7     4246.65     4703.06    573.08 o 
  -8  18   7     2363.93     2090.91    334.88 o 
  -6  18   7     2369.42     2274.95    328.52 o 
  -4  18   7     3121.22     2994.52    413.29 o 
  -2  18   7     1638.95     1737.95    355.65 o 
   0  18   7     1697.39     1768.55    273.97 o 
  -3  19   7      724.15     1329.29    424.75 o 
 -12   0   8     7755.62     8850.72    786.08 o 
 -10   0   8     9289.80     9588.87    504.70 o 
  -8   0   8     5593.70     5576.57    370.72 o 
  -6   0   8    14029.25    13927.67    699.98 o 
  -4   0   8     7085.59     6896.50    694.31 o 
  -2   0   8    13246.08    13276.23    868.68 o 
   0   0   8    10591.77    10096.78    766.82 o 
   2   0   8    14467.86    14153.15    927.68 o 
   4   0   8     1091.78     1224.06    289.56 o 
   6   0   8     6305.95     6123.33    643.12 o 
   8   0   8     4228.70     4215.96    556.90 o 
  10   0   8     3343.00     2823.72    517.18 o 
 -13   1   8     3879.91     4332.01    399.51 o 
 -11   1   8     4876.23     5275.85    305.11 o 
  -9   1   8     2725.72     2774.24    206.54 o 
  -7   1   8     6430.67     6570.95    293.90 o 
  -5   1   8     7044.32     7319.29    302.43 o 
  -3   1   8     8291.82     8481.73    516.91 o 
  -1   1   8     6258.46     6440.51    371.91 o 
   1   1   8     7338.43     7363.57    429.58 o 
   3   1   8     4120.84     4224.24    329.07 o 
   5   1   8     2499.20     2258.37    266.13 o 
   7   1   8     2128.40     1868.53    271.86 o 
   9   1   8     1098.78     1149.73    257.55 o 
 -14   2   8      194.19      212.49    215.56 o 
 -12   2   8       42.88       82.91     97.33 o 
 -10   2   8       83.44       56.05     89.44 o 
  -8   2   8      308.40      463.09    116.51 o 
  -6   2   8      618.61      701.98     99.79 o 
  -4   2   8      438.95      551.40    107.51 o 
  -2   2   8      470.74      438.26    109.46 o 
   0   2   8      204.15      255.02    118.98 o 
   2   2   8      232.29      272.01    129.26 o 
   4   2   8     3366.31     2832.80    283.42 o 
   6   2   8      270.58      241.52    158.49 o 
   8   2   8      264.95       57.39    158.22 o 
  10   2   8      157.70      128.95    186.75 o 
 -15   3   8     5216.57     5576.23    424.75 o 
 -13   3   8     8077.35     7888.39    491.34 o 
 -11   3   8     9249.52     9757.82    457.84 o 
  -9   3   8    12043.55    11556.78    645.21 o 
  -7   3   8    12594.76    12765.99    662.39 o 
  -5   3   8     8954.30     9205.58    402.22 o 
  -3   3   8    11404.06    11275.27    498.03 o 
  -1   3   8     7911.74     7860.04    366.26 o 
   1   3   8     6006.52     6096.64    418.70 o 
   3   3   8     5840.03     5702.20    624.54 o 
   5   3   8     4907.87     5315.52    389.44 o 
   7   3   8     2424.56     2833.95    323.08 o 
   9   3   8     3096.98     3137.14    361.17 o 
 -16   4   8     8398.20     8716.32    821.81 o 
 -14   4   8    11286.04    10976.88    663.52 o 
 -12   4   8    11126.91    12075.33    677.47 o 
 -10   4   8    14832.67    14687.79    794.11 o 
  -8   4   8    13529.12    13716.25    764.20 o 
  -6   4   8    17089.63    16700.45    838.71 o 
  -4   4   8    15310.88    15710.01    815.18 o 
  -2   4   8    14131.43    14598.32    587.46 o 
   0   4   8     9416.06     9782.53    446.85 o 
   2   4   8     9707.52    10069.91    545.77 o 
   4   4   8     8386.33     8250.11    510.85 o 
   6   4   8     5889.74     5745.00    536.43 o 
   8   4   8     3183.93     2758.57    336.63 o 
 -17   5   8      569.58      821.09    362.06 o 
 -15   5   8     1541.87     1664.32    280.85 o 
 -13   5   8     1782.53     1912.77    267.25 o 
 -11   5   8     2726.22     2703.99    287.10 o 
  -9   5   8     5065.16     4937.98    362.84 o 
  -7   5   8     2288.00     2391.58    253.80 o 
  -5   5   8     3544.80     3216.11    287.22 o 
  -3   5   8     3454.09     3805.54    314.63 o 
  -1   5   8     4466.58     4909.86    270.76 o 
   1   5   8     1724.90     1920.94    185.15 o 
   3   5   8     2415.50     2715.90    323.67 o 
   5   5   8     3042.86     2862.66    300.29 o 
   7   5   8     1216.05     1221.41    240.32 o 
   9   5   8     1773.96     2000.28    310.84 o 
 -16   6   8      865.37     1188.79    264.52 o 
 -14   6   8      770.99      841.53    226.05 o 
 -12   6   8     1955.57     1738.16    264.36 o 
 -10   6   8      737.33      659.42    181.31 o 
  -8   6   8     2309.22     1852.74    236.58 o 
  -6   6   8      714.79      554.41    157.41 o 
  -4   6   8     1373.84     1358.47    200.71 o 
  -2   6   8     1192.90     1298.35    203.59 o 
   0   6   8      804.52      754.37    131.80 o 
   2   6   8      581.40      563.95    131.64 o 
   4   6   8      557.67      711.83    189.08 o 
   6   6   8       11.99     -126.69    145.95 o 
   8   6   8      282.35      202.30    185.42 o 
 -17   7   8     5922.27     5232.64    725.97 o 
 -15   7   8     3738.77     4537.19    434.82 o 
 -13   7   8     5452.52     5726.92    447.77 o 
 -11   7   8     4450.23     4038.89    368.51 o 
  -9   7   8     5565.49     5245.60    434.26 o 
  -7   7   8     7831.74     7092.66    457.65 o 
  -5   7   8     6487.17     6622.93    421.93 o 
  -3   7   8     8728.81     8897.98    505.43 o 
  -1   7   8     7731.12     7590.36    467.36 o 
   1   7   8     7676.35     7554.09    475.89 o 
   3   7   8     6575.81     6568.27    431.06 o 
   5   7   8     4124.36     4469.41    444.60 o 
   7   7   8     4530.90     5012.17    412.02 o 
 -16   8   8     3829.88     4402.49    455.99 o 
 -14   8   8     4334.93     4529.75    626.62 o 
 -12   8   8     7604.33     7360.49    536.08 o 
 -10   8   8     7125.64     6647.84    483.30 o 
  -8   8   8     9089.66     9312.04    545.87 o 
  -6   8   8     6330.15     5979.64    431.39 o 
  -4   8   8     9404.84     8965.86    537.51 o 
  -2   8   8     7623.26     7830.55    493.12 o 
   0   8   8     6465.23     7075.66    450.89 o 
   2   8   8     5299.25     5886.69    420.19 o 
   4   8   8     6394.71     6058.82    592.51 o 
   6   8   8     3292.61     3394.97    343.10 o 
   8   8   8     3008.96     3422.55    510.35 o 
 -15   9   8      666.26      839.65    262.63 o 
 -13   9   8     1904.06     2094.20    317.50 o 
 -11   9   8      730.62     1026.88    302.72 o 
  -9   9   8     1742.79     2080.54    308.36 o 
  -7   9   8     1898.42     1605.53    234.84 o 
  -5   9   8      744.41      714.34    253.52 o 
  -3   9   8     1041.24      941.86    192.69 o 
  -1   9   8      632.43      568.23    167.85 o 
   1   9   8      678.66      751.48    184.30 o 
   3   9   8      624.88      659.18    174.03 o 
   5   9   8      471.79      490.62    252.22 o 
   7   9   8      142.36      102.64    229.92 o 
 -14  10   8     1760.64     2145.14    342.66 o 
 -12  10   8     1213.09     1198.68    265.60 o 
 -10  10   8     1446.07     1536.79    263.38 o 
  -8  10   8     2455.34     2656.31    300.12 o 
  -6  10   8     1619.43     1640.11    364.46 o 
  -4  10   8     2630.75     2603.74    282.19 o 
  -2  10   8     2671.88     2539.18    281.00 o 
   0  10   8     4408.21     4410.66    351.49 o 
   2  10   8     1201.66     1131.20    221.06 o 
   4  10   8     1326.94     1491.19    244.31 o 
   6  10   8      957.49      799.87    312.99 o 
 -15  11   8     7805.74     7377.09    635.24 o 
 -13  11   8     8051.56     7680.10    752.64 o 
 -11  11   8     9556.00     9316.25    623.93 o 
  -9  11   8    10548.17     9818.26    643.68 o 
  -7  11   8     9260.78     8978.12    594.91 o 
  -5  11   8    14412.98    13798.69    798.05 o 
  -3  11   8     9119.92     9193.74    569.68 o 
  -1  11   8    10221.63    10426.51    621.13 o 
   1  11   8     8033.73     7953.05    513.41 o 
   3  11   8     4936.17     5229.96    407.41 o 
   5  11   8     3634.08     3799.11    510.44 o 
 -14  12   8     5482.06     6225.93    564.69 o 
 -12  12   8     3115.32     3705.22    425.17 o 
 -10  12   8     4287.58     4227.56    415.75 o 
  -8  12   8     5224.92     5440.73    445.58 o 
  -6  12   8     4390.12     4179.01    379.15 o 
  -4  12   8     5285.32     4785.54    394.97 o 
  -2  12   8     3548.44     3261.76    325.02 o 
   0  12   8     6836.33     6772.66    465.80 o 
   2  12   8     2424.48     2574.73    302.65 o 
   4  12   8     3465.65     3771.32    494.95 o 
   6  12   8     1313.53      832.04    322.21 o 
 -13  13   8      225.78      191.40    216.00 o 
 -11  13   8        6.69      129.78    173.74 o 
  -9  13   8       73.26       92.32    177.64 o 
  -7  13   8      206.69      106.62    147.37 o 
  -5  13   8      206.28      258.79    159.33 o 
  -3  13   8      184.49       78.80    139.87 o 
  -1  13   8      220.34      234.25    158.01 o 
   1  13   8      732.71      696.59    233.19 o 
   3  13   8      150.72      288.39    250.63 o 
   5  13   8      316.07      195.96    257.51 o 
 -12  14   8     2015.28     1705.22    574.52 o 
 -10  14   8     1685.19     1870.60    312.64 o 
  -8  14   8     2199.34     1728.13    290.59 o 
  -6  14   8     2638.05     2961.28    955.20 o 
  -4  14   8     2695.49     2401.74    309.77 o 
  -2  14   8     2688.60     3001.40    327.27 o 
   0  14   8     1645.63     1582.29    347.17 o 
   2  14   8     2491.43     2249.38    289.95 o 
   4  14   8     1464.75     1959.02    401.34 o 
 -11  15   8     5206.96     5611.81   1094.92 o 
  -9  15   8     3821.26     3668.49    407.51 o 
  -7  15   8     3845.65     4250.40    408.56 o 
  -5  15   8     5682.97     5551.97    454.49 o 
  -3  15   8     5398.17     5530.12    432.09 o 
  -1  15   8     4157.74     4596.94    404.20 o 
   1  15   8     4507.76     4928.31    413.79 o 
  -8  16   8     3140.88     3245.14    386.04 o 
  -6  16   8     2652.32     2471.53    337.73 o 
  -4  16   8     2644.93     2714.18    332.31 o 
  -2  16   8     2333.84     2471.72    322.17 o 
   0  16   8     1483.66     1719.74    523.81 o 
  -7  17   8       80.62      223.44    199.42 o 
  -5  17   8      241.34      503.20    205.65 o 
  -3  17   8       76.63     -101.23    162.13 o 
 -13   1   9     3878.98     4250.16    384.36 o 
 -11   1   9     4463.44     5031.30    407.87 o 
  -9   1   9     5615.82     6062.63    329.79 o 
  -7   1   9     5652.36     5830.15    332.35 o 
  -5   1   9     5478.49     5731.96    298.79 o 
  -3   1   9     4877.20     5131.44    336.42 o 
  -1   1   9     4351.01     4521.22    314.92 o 
   1   1   9     5231.88     6268.46    402.36 o 
   3   1   9     2914.71     3105.61    534.26 o 
   5   1   9     4138.95     3939.06    365.01 o 
   7   1   9     2307.79     2409.03    323.41 o 
 -14   2   9     6501.75     7298.54    766.16 o 
 -12   2   9     7256.80     7926.90    543.24 o 
 -10   2   9    11812.90    12113.74    570.71 o 
  -8   2   9    12151.13    12205.46    630.81 o 
  -6   2   9     8103.18     8635.16    897.56 o 
  -4   2   9     9416.18     9516.21    432.69 o 
  -2   2   9     6112.66     6135.84    329.36 o 
   0   2   9     6867.38     7609.84    503.73 o 
   2   2   9     5146.41     5566.84    395.39 o 
   4   2   9     5459.94     5238.91    410.20 o 
   6   2   9     3757.06     3417.29    362.45 o 
 -15   3   9     2826.23     3385.93    524.85 o 
 -13   3   9     4389.74     5025.42    628.17 o 
 -11   3   9     4114.82     4198.55    356.47 o 
  -9   3   9     3292.25     3589.29    314.43 o 
  -7   3   9     5855.74     5936.64    411.95 o 
  -5   3   9     4232.17     4382.83    374.36 o 
  -3   3   9     1846.03     1902.89    238.48 o 
  -1   3   9     1849.04     1763.00    293.20 o 
   1   3   9     2555.02     2602.36    269.81 o 
   3   3   9     1397.08     1481.62    228.55 o 
   5   3   9     1440.84     1921.62    278.60 o 
   7   3   9      975.41     1053.07    251.01 o 
 -14   4   9     1290.42     1553.84    406.89 o 
 -12   4   9      593.36      645.16    195.37 o 
 -10   4   9      689.65      896.63    194.96 o 
  -8   4   9      740.43      888.91    243.30 o 
  -6   4   9      476.70      370.10    176.48 o 
  -4   4   9      311.22      315.14    147.83 o 
  -2   4   9      752.08      439.59    186.54 o 
   0   4   9      198.40      337.53    142.51 o 
   2   4   9      116.82      100.02    136.16 o 
   4   4   9       64.25      135.88    141.93 o 
   6   4   9      315.23      214.44    177.61 o 
 -15   5   9     5429.00     5928.94    479.97 o 
 -13   5   9     7510.29     7638.81    531.38 o 
 -11   5   9     7132.62     7080.99    496.64 o 
  -9   5   9     9840.47    10235.41    607.09 o 
  -7   5   9     5601.71     5475.24    398.20 o 
  -5   5   9     6418.15     6829.12    443.78 o 
  -3   5   9     7105.34     7285.96    465.12 o 
  -1   5   9     6110.35     6049.28    425.97 o 
   1   5   9     4148.28     4730.65    510.98 o 
   3   5   9     3104.35     3327.77    328.83 o 
   5   5   9     2865.03     3065.54    454.26 o 
   7   5   9     1742.80     1786.23    297.00 o 
 -16   6   9     3812.59     4731.10    588.22 o 
 -14   6   9     5882.81     6111.12    490.24 o 
 -12   6   9     7142.15     7088.98    509.49 o 
 -10   6   9     5641.30     5780.57    435.89 o 
  -8   6   9     5022.29     5019.16    412.97 o 
  -6   6   9     6102.11     5903.64    430.83 o 
  -4   6   9     7841.38     8162.24    497.81 o 
  -2   6   9     7051.08     6691.27    480.27 o 
   0   6   9     5546.77     5565.18    416.41 o 
   2   6   9     5571.53     5142.78    563.54 o 
   4   6   9     4336.79     4112.26    371.72 o 
   6   6   9     3789.72     3604.34    378.75 o 
 -15   7   9      732.95      535.64    232.77 o 
 -13   7   9     1272.70     1100.03    255.47 o 
 -11   7   9     1543.54     1698.42    270.16 o 
  -9   7   9     1279.70     1585.77    250.55 o 
  -7   7   9     1238.65     1384.92    237.75 o 
  -5   7   9     2167.62     2129.35    260.17 o 
  -3   7   9     1817.92     1889.40    388.10 o 
  -1   7   9     2227.98     2536.49    282.36 o 
   1   7   9     1815.35     1926.22    293.36 o 
   3   7   9     1037.28     1284.76    333.16 o 
   5   7   9      882.53      738.60    304.10 o 
 -14   8   9      717.83      535.22    226.31 o 
 -12   8   9      501.62      611.65    216.92 o 
 -10   8   9      919.23      760.42    209.51 o 
  -8   8   9     2315.40     1955.64    274.71 o 
  -6   8   9     3016.33     3421.01    326.03 o 
  -4   8   9      729.67      755.46    184.42 o 
  -2   8   9      941.66     1280.09    223.87 o 
   0   8   9     1131.80     1070.99    247.88 o 
   2   8   9     1227.77     1269.81    245.22 o 
   4   8   9      892.37      684.48    279.42 o 
 -13   9   9     5789.82     5964.40    507.28 o 
 -11   9   9     5338.55     5909.50    480.50 o 
  -9   9   9     6884.56     6624.17    901.45 o 
  -7   9   9     7582.51     7278.40    501.53 o 
  -5   9   9     6822.47     7091.78    502.67 o 
  -3   9   9     5737.30     6050.50    439.09 o 
  -1   9   9     4976.07     5103.08    405.37 o 
   1   9   9     2822.50     2923.37    321.71 o 
   3   9   9     5186.45     5133.58    596.52 o 
   5   9   9     2646.14     2382.79    440.17 o 
 -14  10   9     4788.97     5027.35    500.49 o 
 -12  10   9     4014.67     3590.64    413.85 o 
 -10  10   9     4579.28     4989.17    437.42 o 
  -8  10   9     6162.60     5853.52    474.78 o 
  -6  10   9     7936.99     8205.49    536.44 o 
  -4  10   9     2970.36     3338.28    342.55 o 
  -2  10   9     5344.97     5490.84    427.94 o 
   0  10   9     2217.38     2135.77    284.25 o 
   2  10   9     3532.01     3868.01    373.37 o 
   4  10   9     1806.74     2100.24    414.68 o 
 -13  11   9      399.58      247.71    211.75 o 
 -11  11   9      159.77      115.70    180.63 o 
  -9  11   9      319.25      -55.29    154.61 o 
  -7  11   9      425.13       67.47    162.75 o 
  -5  11   9      531.35      397.84    176.33 o 
  -3  11   9      973.35      818.72    210.01 o 
  -1  11   9      470.27      797.85    210.36 o 
   1  11   9       30.33       39.08    144.24 o 
   3  11   9      148.38      -31.38    158.31 o 
 -12  12   9     4369.25     4180.83    458.58 o 
 -10  12   9     2919.19     2919.45    363.78 o 
  -8  12   9     2474.71     2884.99    362.00 o 
  -6  12   9     1311.03     1549.05    269.44 o 
  -4  12   9     2591.93     2507.69    308.35 o 
  -2  12   9      637.47      552.67    197.50 o 
   0  12   9     1797.98     1924.13    282.66 o 
   2  12   9      672.53      915.80    234.07 o 
 -11  13   9     5889.84     5472.37    533.61 o 
  -9  13   9     5038.41     5138.88    479.15 o 
  -7  13   9     4961.37     4558.40    435.25 o 
  -5  13   9     5338.30     5672.93    448.79 o 
  -3  13   9     4232.23     4235.18    393.39 o 
  -1  13   9     3580.61     4124.61    395.08 o 
   1  13   9     5328.60     6540.48    489.72 o 
  -8  14   9     1813.62     2161.08    330.73 o 
  -6  14   9     2749.51     2681.18    341.96 o 
  -4  14   9     2242.67     2229.44    309.88 o 
  -2  14   9     2612.19     2470.11    326.06 o 
   0  14   9     2824.64     2850.52    341.05 o 
  -7  15   9      109.18      110.33    320.82 o 
  -5  15   9      116.32      277.47    191.52 o 
  -3  15   9       18.30       53.53    173.11 o 
 -12   0  10     4666.91     5062.78    631.91 o 
 -10   0  10     6488.53     7175.72    761.73 o 
  -8   0  10     2454.84     2378.76    458.62 o 
  -4   0  10     6728.30     6718.03    593.54 o 
  -2   0  10     6602.88     7548.03    613.95 o 
   0   0  10     5465.53     5270.29    549.37 o 
   2   0  10     6270.37     6472.55    642.68 o 
   4   0  10     5103.74     5279.81    609.63 o 
 -13   1  10     1713.50     1929.09    299.89 o 
 -11   1  10     3275.65     3094.44    394.69 o 
  -9   1  10     1652.74     1389.21    369.97 o 
  -7   1  10     1780.79     2124.50    426.38 o 
  -5   1  10     3561.99     3915.68    422.89 o 
  -3   1  10     1588.90     1661.50    225.49 o 
  -1   1  10     2377.30     2627.89    275.64 o 
   1   1  10     2406.35     2420.15    310.52 o 
   3   1  10     1319.22     1209.09    314.52 o 
   5   1  10     1069.02     1222.44    267.47 o 
 -14   2  10       17.91       82.68    268.09 o 
 -12   2  10      205.74      232.43    262.14 o 
 -10   2  10      242.30      235.33    255.18 o 
  -8   2  10      891.12     1020.98    328.83 o 
  -6   2  10      468.34      591.63    170.73 o 
  -4   2  10      136.08      137.66    144.65 o 
  -2   2  10      629.40      933.38    279.17 o 
   0   2  10      116.30      -12.39    129.29 o 
   2   2  10       98.33        0.50    140.81 o 
   4   2  10       80.52       82.62    162.47 o 
 -13   3  10     4809.76     4331.56    631.51 o 
 -11   3  10     3802.12     3494.51    573.23 o 
  -9   3  10     4530.54     4952.69    392.13 o 
  -7   3  10     6427.76     7134.67    478.53 o 
  -5   3  10     4186.82     4184.58    359.89 o 
  -3   3  10     5541.80     5421.28    417.99 o 
  -1   3  10     3073.52     3241.35    437.63 o 
   1   3  10     2743.19     3347.75    325.11 o 
   3   3  10     2506.14     2298.61    302.31 o 
 -14   4  10     4581.51     4999.72    699.59 o 
 -12   4  10     4837.93     5407.29    691.22 o 
 -10   4  10     5926.04     6549.87    469.56 o 
  -8   4  10     7478.72     7961.48    525.27 o 
  -6   4  10     5530.00     6086.75    444.82 o 
  -4   4  10     5172.10     4945.61    403.33 o 
  -2   4  10     7456.67     7264.19    502.58 o 
   0   4  10     3910.90     4329.11    526.38 o 
   2   4  10     2673.02     3471.10    479.95 o 
   4   4  10     2044.53     2127.56    305.18 o 
 -13   5  10     1608.26     2291.27    511.90 o 
 -11   5  10     1122.32      987.52    248.63 o 
  -9   5  10     2309.57     2479.03    302.68 o 
  -7   5  10     1864.20     1863.48    264.41 o 
  -5   5  10     2199.22     2167.07    281.06 o 
  -3   5  10     2248.97     2742.55    313.16 o 
  -1   5  10     1632.43     1939.72    367.29 o 
   1   5  10     1462.58     1464.16    343.66 o 
   3   5  10      955.63      945.93    323.77 o 
 -14   6  10      363.52      229.77    308.06 o 
 -12   6  10      530.84      687.31    215.68 o 
 -10   6  10      320.11      272.23    178.12 o 
  -8   6  10      393.34      329.47    173.00 o 
  -6   6  10      414.49      233.06    160.76 o 
  -4   6  10      120.58       94.75    155.05 o 
  -2   6  10      113.44       95.31    145.88 o 
   0   6  10      239.17      197.33    224.61 o 
   2   6  10      387.72      225.55    239.66 o 
 -13   7  10     2838.66     2895.14    369.85 o 
 -11   7  10     4731.17     5285.29    664.28 o 
  -9   7  10     4575.61     4770.72    412.90 o 
  -7   7  10     4511.42     4733.48    407.55 o 
  -5   7  10     4404.52     4576.38    403.76 o 
  -3   7  10     4533.99     4750.63    405.73 o 
  -1   7  10     4965.98     5262.38    420.74 o 
   1   7  10     3019.42     2807.12    454.50 o 
   3   7  10     3380.07     2755.08    466.96 o 
 -12   8  10     3129.64     3295.05    376.77 o 
 -10   8  10     3550.67     3570.63    383.45 o 
  -8   8  10     4646.52     4374.69    404.16 o 
  -6   8  10     3540.13     3861.27    373.10 o 
  -4   8  10     2872.26     2950.41    333.02 o 
  -2   8  10     3531.23     3656.69    376.45 o 
   0   8  10     3479.66     3546.90    370.01 o 
   2   8  10     2763.91     2792.54    471.32 o 
 -11   9  10      851.40      820.13    273.05 o 
  -9   9  10     1034.32     1105.35    253.46 o 
  -7   9  10      385.03      196.08    337.18 o 
  -5   9  10      564.88      649.21    213.56 o 
  -3   9  10      240.08        1.81    158.13 o 
  -1   9  10      260.96      282.32    184.78 o 
   1   9  10      342.35      387.86    202.48 o 
 -10  10  10     1288.58     1160.11    265.66 o 
  -8  10  10     1431.97     1455.66    276.70 o 
  -6  10  10     1393.65     1215.27    261.71 o 
  -4  10  10     3018.60     2994.20    341.71 o 
  -2  10  10     1181.56     1115.37    248.39 o 
   0  10  10     1559.89     1265.49    261.46 o 
  -9  11  10     3823.26     3867.17    423.50 o 
  -7  11  10     3943.47     3901.74    402.73 o 
  -5  11  10     3719.66     3543.81    388.67 o 
  -3  11  10     3536.29     3628.17    374.24 o 
  -1  11  10     2922.28     3058.32    354.53 o 
  -8  12  10     3030.23     3061.34    375.95 o 
  -6  12  10     3203.40     2893.52    357.79 o 
  -4  12  10     4045.73     4132.22    407.68 o 
 -11   1  11     2373.94     2587.24    514.55 o 
  -9   1  11     3952.78     4852.49    653.42 o 
  -3   1  11     2665.15     3260.56    452.92 o 
  -1   1  11     1733.81     2279.60    412.25 o 
   1   1  11     1975.16     2479.08    446.53 o 
 -12   2  11     4757.63     5449.62    714.76 o 
 -10   2  11     5043.97     4965.02    676.89 o 
  -8   2  11     3937.63     3374.45    564.57 o 
  -4   2  11     3391.71     3893.65    487.13 o 
  -2   2  11     3223.06     3417.14    490.74 o 
   0   2  11     2731.38     3123.97    477.56 o 
 -11   3  11     1198.57     1121.87    403.14 o 
  -9   3  11     2070.48     2582.05    521.63 o 
  -7   3  11     1003.95     1128.89    389.25 o 
  -5   3  11     1043.23     1055.93    307.78 o 
  -3   3  11      941.06      897.15    293.07 o 
  -1   3  11      505.01     1008.24    330.53 o 
 -10   4  11      221.07      287.32    296.37 o 
  -8   4  11      459.87      317.76    186.42 o 
  -6   4  11        5.58      134.63    167.63 o 
  -4   4  11       83.34       65.03    147.27 o 
  -2   4  11      218.99      270.15    250.39 o 
   0   4  11      142.58      222.59    226.75 o 
 -11   5  11     3039.91     2333.39    525.00 o 
  -9   5  11     2684.47     2636.02    337.01 o 
  -7   5  11     3567.47     3600.50    377.58 o 
  -5   5  11     2490.84     2115.14    306.59 o 
  -3   5  11     2158.18     1895.70    404.41 o 
  -1   5  11     1925.75     2338.49    428.46 o 
 -10   6  11     3826.24     3935.11    400.84 o 
  -8   6  11     4800.54     5012.53    446.21 o 
  -6   6  11     3483.54     3541.53    593.30 o 
  -4   6  11     3094.51     3310.93    360.25 o 
  -2   6  11     3085.58     3241.87    483.39 o 
  -9   7  11      802.64      722.81    280.53 o 
  -7   7  11     1022.78     1126.51    257.50 o 
  -5   7  11     1009.10     1199.85    265.32 o 
  -3   7  11      760.43     1119.02    261.89 o 
  -8   8  11      920.88     1175.51    433.18 o 
  -6   8  11      617.12      707.64    217.36 o 
  -4   8  11     1531.52     1784.09    302.79 o 
                                                 
